# Supplementary material for: Lagovirus Non-structural Protein p23: A Putative Viroporin That Interacts With Heat Shock Proteins and Uses a Disulfide Bond for Dimerization
Source: Front Microbiol. 2022 Jul 7;13:923256. doi: 10.3389/fmicb.2022.923256 (PMC9340658; doi:10.3389/fmicb.2022.923256)
Supplement: Supplementary file 4 [file Data_Sheet_2.CSV]

	X	baseMean	log2FoldChange	lfcSE	stat	pvalue	padj	Gene.description	Gene.name	NCBI.gene..formerly.Entrezgene..ID
2663	ENSOCUG00000004501	4954.358288	6.157799459	0.276551283	22.26639269	7.83E-110	1.12E-105			NA
12685	ENSOCUG00000027981	5520.398155	7.28840617	0.331132642	22.01053365	2.28E-107	1.63E-103	ISG15 ubiquitin like modifier	ISG15	NA
13069	ENSOCUG00000029688	2187.559563	5.150662767	0.236652577	21.76465957	5.02E-105	2.39E-101	HECT and RLD domain containing E3 ubiquitin protein ligase family member 6	HERC6	NA
7023	ENSOCUG00000012157	2169.179783	8.164204796	0.447587884	18.24045083	2.46E-74	8.79E-71	radical S-adenosyl methionine domain containing 2	RSAD2	NA
10711	ENSOCUG00000021924	27328.92245	5.742387368	0.319485802	17.97384213	3.12E-72	8.92E-69			NA
1376	ENSOCUG00000002339	3612.023657	5.224292879	0.295772427	17.66321808	8.05E-70	1.92E-66	interferon regulatory factor 7	IRF7	NA
2470	ENSOCUG00000004197	1461.351077	8.015101011	0.45940437	17.44672347	3.65E-68	7.43E-65			NA
14325	ENSOCUG00000034782	578.9573862	4.304732653	0.253107032	17.00755847	7.22E-65	1.29E-61	2'-5'-oligoadenylate synthetase 1	OAS1	NA
13680	ENSOCUG00000032132	10808.86932	5.553028905	0.333066119	16.67245206	2.08E-62	3.30E-59	interferon induced protein with tetratricopeptide repeats 3	IFIT3	NA
3006	ENSOCUG00000005073	1378.034113	5.791790862	0.347755247	16.65479071	2.79E-62	3.99E-59			NA
3232	ENSOCUG00000005445	10123.97543	4.807717605	0.293376027	16.3875612	2.35E-60	3.05E-57			NA
3881	ENSOCUG00000006561	1012.668523	4.519997479	0.288718235	15.65539314	3.05E-55	3.63E-52			NA
15214	ENSOCUG00000038542	276.036527	-5.37977528	0.347412327	-15.4852746	4.36E-54	4.79E-51			NA
1675	ENSOCUG00000002863	1976.496587	4.096588729	0.267435501	15.31804385	5.79E-53	5.91E-50	interferon induced with helicase C domain 1	IFIH1	NA
10445	ENSOCUG00000021037	980.3812009	5.439125415	0.359647554	15.12348784	1.13E-51	1.08E-48			NA
3762	ENSOCUG00000006355	2835.43886	4.60967559	0.306871253	15.02152952	5.31E-51	4.73E-48	DExD/H-box helicase 60	DDX60	NA
12737	ENSOCUG00000028136	342.6442647	-7.469639686	0.507650342	-14.71414291	5.23E-49	4.39E-46			NA
428	ENSOCUG00000000716	771.2242872	4.011981815	0.280820579	14.28663749	2.65E-46	2.10E-43	epithelial stromal interaction 1	EPSTI1	NA
5081	ENSOCUG00000008656	2112.464547	6.504807739	0.461918349	14.08215924	4.89E-45	3.67E-42			NA
374	ENSOCUG00000000619	2698.306795	4.670388496	0.331893087	14.0719668	5.65E-45	4.03E-42	sterile alpha motif domain containing 9 like	SAMD9L	NA
9058	ENSOCUG00000015823	5822.245589	5.26451532	0.377700337	13.93833897	3.70E-44	2.52E-41	2'-5'-oligoadenylate synthetase 2	OAS2	NA
3836	ENSOCUG00000006482	1513.573183	4.327336925	0.311129894	13.90845754	5.63E-44	3.65E-41	interferon induced protein 44	IFI44	NA
12453	ENSOCUG00000027246	2132.737207	4.836838863	0.357313577	13.53667807	9.50E-42	5.90E-39			NA
10406	ENSOCUG00000020931	840.3093678	5.317920835	0.397709597	13.37136662	8.89E-41	5.29E-38	sterile alpha motif domain containing 9	SAMD9	NA
1569	ENSOCUG00000002699	1846.210144	3.645692475	0.273614846	13.32417641	1.67E-40	9.56E-38	poly(ADP-ribose) polymerase family member 9	PARP9	NA
11574	ENSOCUG00000024492	169.9228647	6.118974314	0.464573265	13.17117186	1.29E-39	7.06E-37	ETS variant transcription factor 7	ETV7	NA
5712	ENSOCUG00000009811	4952.732907	3.145892844	0.239409192	13.14023416	1.94E-39	1.02E-36	zinc finger NFX1-type containing 1	ZNFX1	NA
11534	ENSOCUG00000024378	1316.14071	4.35571575	0.331728726	13.13035446	2.21E-39	1.12E-36	interferon induced protein 44 like	IFI44L	NA
11667	ENSOCUG00000024763	364.3232803	3.305517002	0.25535427	12.94482759	2.51E-38	1.24E-35	three prime repair exonuclease 1	TREX1	NA
11721	ENSOCUG00000024939	2615.417291	5.096723991	0.396335403	12.85962331	7.59E-38	3.61E-35	interferon induced protein with tetratricopeptide repeats 2	IFIT2	NA
14898	ENSOCUG00000037192	2033.065223	3.66425948	0.286786554	12.77695703	2.21E-37	1.02E-34			NA
1276	ENSOCUG00000002183	868.6540252	3.231954201	0.25596973	12.62631406	1.51E-36	6.74E-34	promyelocytic leukemia	PML	NA
2212	ENSOCUG00000003764	2936.258873	4.542574053	0.360660746	12.59514404	2.25E-36	9.71E-34			NA
2791	ENSOCUG00000004710	10248.80756	3.788108225	0.30444253	12.44276949	1.53E-35	6.43E-33	DExD/H-box helicase 58	DDX58	NA
12193	ENSOCUG00000026383	2247.374198	-2.961740863	0.239508061	-12.36593393	4.00E-35	1.63E-32	aldo-keto reductase family 1 member B10	AKR1B10	NA
1450	ENSOCUG00000002455	7809.962147	3.949969194	0.319570293	12.36025151	4.29E-35	1.70E-32	signal transducer and activator of transcription 1	STAT1	NA
9094	ENSOCUG00000015872	956.0581135	3.200805916	0.259525113	12.33331866	5.99E-35	2.31E-32			NA
8233	ENSOCUG00000014367	4099.549539	3.285340485	0.268618276	12.23051735	2.14E-34	8.02E-32	Serine/threonine-protein kinase Sgk1	SGK1	NA
11653	ENSOCUG00000024734	1167.353413	4.023648246	0.329078111	12.22703095	2.23E-34	8.16E-32			NA
2282	ENSOCUG00000003874	1075.705531	2.714636742	0.227337145	11.94101712	7.23E-33	2.58E-30			NA
3899	ENSOCUG00000006595	1902.86379	3.763540967	0.328796424	11.44641697	2.45E-30	8.53E-28	ubiquitin like modifier activating enzyme 7	UBA7	NA
11040	ENSOCUG00000022941	1466.137866	3.476275213	0.306316097	11.34865341	7.53E-30	2.56E-27	deltex E3 ubiquitin ligase 3L	DTX3L	NA
7655	ENSOCUG00000013278	1302.019995	3.602505942	0.317516818	11.34587441	7.77E-30	2.58E-27	DExH-box helicase 58	DHX58	NA
2016	ENSOCUG00000003418	3410.92505	4.705792684	0.417049108	11.28354573	1.58E-29	5.13E-27	poly(ADP-ribose) polymerase family member 14	PARP14	NA
10860	ENSOCUG00000022364	2326.033071	2.377174443	0.211925047	11.21705281	3.36E-29	1.07E-26			NA
11454	ENSOCUG00000024112	11203.23884	2.62102733	0.233795477	11.21077007	3.61E-29	1.12E-26	galectin 3 binding protein	LGALS3BP	NA
4246	ENSOCUG00000007223	469.4237132	3.683712032	0.331499522	11.11226952	1.09E-28	3.32E-26	eukaryotic translation initiation factor 2 alpha kinase 2	EIF2AK2	NA
3127	ENSOCUG00000005277	806.4972841	2.287497594	0.207185228	11.04083342	2.43E-28	7.22E-26	nucleotide binding oligomerization domain containing 1	NOD1	NA
4500	ENSOCUG00000007680	2611.635546	3.082086608	0.279850902	11.01331669	3.30E-28	9.60E-26			NA
13044	ENSOCUG00000029637	2087.091381	3.109510028	0.285618299	10.8869426	1.33E-27	3.80E-25			NA
3962	ENSOCUG00000006698	132.6972383	4.250386459	0.395737668	10.74041417	6.57E-27	1.84E-24	Oryctolagus cuniculus tumor necrosis factor (TNF), mRNA.	TNF	NA
8536	ENSOCUG00000014931	844.9938996	4.280217572	0.398822745	10.73213008	7.19E-27	1.97E-24			NA
5054	ENSOCUG00000008600	519.4700912	3.047068727	0.284833344	10.69772478	1.04E-26	2.81E-24	Oryctolagus cuniculus formyl peptide receptor 1 (FPR1), mRNA.	FPR1	NA
13368	ENSOCUG00000030856	220.6128183	-3.110644336	0.291954655	-10.65454611	1.66E-26	4.39E-24			NA
6948	ENSOCUG00000012014	674.3939712	-3.048012463	0.28645779	-10.64035461	1.93E-26	5.02E-24	solute carrier family 15 member 1	SLC15A1	NA
11701	ENSOCUG00000024883	184.2135142	4.381682277	0.414975353	10.55889765	4.62E-26	1.18E-23			NA
9985	ENSOCUG00000017424	833.0922166	4.381331915	0.417787663	10.4869825	9.91E-26	2.48E-23	activating transcription factor 3	ATF3	NA
10176	ENSOCUG00000017763	1046.412667	3.014417065	0.288151118	10.46123673	1.30E-25	3.20E-23	toll like receptor 3	TLR3	NA
13046	ENSOCUG00000029644	1428.687946	3.266089453	0.31343182	10.4204144	2.00E-25	4.84E-23	intercellular adhesion molecule 1	ICAM1	NA
12139	ENSOCUG00000026233	2342.885612	4.608540454	0.451014826	10.21815733	1.64E-24	3.91E-22	phospholipase A and acyltransferase 2	PLAAT2	NA
10657	ENSOCUG00000021700	131.3907264	5.341459424	0.528215034	10.11228209	4.87E-24	1.14E-21			NA
8173	ENSOCUG00000014263	205.62879	3.398319654	0.341942354	9.938282319	2.84E-23	6.53E-21	basic leucine zipper ATF-like transcription factor 2	BATF2	NA
4408	ENSOCUG00000007503	410.877553	4.104056828	0.413977537	9.91371864	3.63E-23	8.22E-21			NA
12639	ENSOCUG00000027849	893.695565	4.451884587	0.449431983	9.905580286	3.94E-23	8.78E-21	2'-5'-oligoadenylate synthetase 3	OAS3	NA
5097	ENSOCUG00000008681	5312.603625	2.496413174	0.254839986	9.79600265	1.17E-22	2.57E-20	solute carrier family 39 member 14	SLC39A14	NA
2616	ENSOCUG00000004422	574.4077592	2.650026968	0.272147128	9.737479075	2.09E-22	4.51E-20	BTG anti-proliferation factor 2	BTG2	NA
1240	ENSOCUG00000002135	1646.207545	3.563353392	0.368612196	9.66694383	4.17E-22	8.88E-20	transporter 1, ATP binding cassette subfamily B member	TAP1	NA
10695	ENSOCUG00000021867	931.2113946	3.017619307	0.31296057	9.642170909	5.31E-22	1.11E-19	ubiquitin conjugating enzyme E2 L6	UBE2L6	NA
9455	ENSOCUG00000016492	110.2131307	7.480989908	0.777529448	9.62148756	6.49E-22	1.34E-19			NA
720	ENSOCUG00000001212	828.5742105	2.799589586	0.292272064	9.578710849	9.83E-22	2.00E-19	Jun proto-oncogene, AP-1 transcription factor subunit	JUN	NA
12642	ENSOCUG00000027854	1151.989362	2.776231652	0.290033989	9.572090708	1.05E-21	2.11E-19			NA
2454	ENSOCUG00000004165	1375.752265	3.33860241	0.349568031	9.550651404	1.29E-21	2.56E-19	Oryctolagus cuniculus interferon regulatory factor 1 (IRF1), mRNA.	IRF1	NA
2806	ENSOCUG00000004742	1347.571428	2.77595273	0.293041289	9.472906484	2.72E-21	5.32E-19	ubiquitin specific peptidase 25	USP25	NA
13880	ENSOCUG00000032989	103.7009489	-4.245164534	0.449267573	-9.449078424	3.42E-21	6.59E-19			NA
12613	ENSOCUG00000027771	142.5010643	-4.434966467	0.473920188	-9.358045037	8.12E-21	1.55E-18			NA
6981	ENSOCUG00000012071	310.0085333	-3.134229162	0.335643314	-9.337975841	9.82E-21	1.84E-18	glycerol-3-phosphate acyltransferase 3	GPAT3	NA
1469	ENSOCUG00000002489	919.321612	2.662313447	0.287027454	9.275466181	1.77E-20	3.28E-18			NA
6021	ENSOCUG00000010311	181.3347487	4.564301049	0.492787209	9.262214943	2.00E-20	3.66E-18			NA
13657	ENSOCUG00000032038	346.4703165	3.533971155	0.381663687	9.259385362	2.06E-20	3.72E-18			NA
34	ENSOCUG00000000060	1841.282985	2.139422285	0.231240435	9.251938525	2.20E-20	3.93E-18	tudor domain containing 7	TDRD7	NA
11224	ENSOCUG00000023473	133.2276196	4.38134103	0.474003681	9.243263719	2.39E-20	4.21E-18			NA
3625	ENSOCUG00000006113	386.5555672	3.504957532	0.380397322	9.213938502	3.14E-20	5.47E-18	pleckstrin	PLEK	NA
1416	ENSOCUG00000002402	8455.158419	2.043059608	0.222019875	9.202147349	3.51E-20	6.03E-18	afamin	AFM	NA
12912	ENSOCUG00000029328	3328.06152	6.795680546	0.73875335	9.198849042	3.62E-20	6.15E-18	2'-5'-oligoadenylate synthetase like	OASL	NA
7444	ENSOCUG00000012892	979.9177777	3.023942524	0.329314995	9.182523013	4.21E-20	7.07E-18			NA
15171	ENSOCUG00000038364	82.96327222	5.4896514	0.599423982	9.158211157	5.28E-20	8.76E-18			NA
598	ENSOCUG00000001001	658.4637837	2.456089396	0.268414241	9.150369157	5.67E-20	9.31E-18	N-myc and STAT interactor	NMI	NA
4407	ENSOCUG00000007502	467.2225004	2.579977592	0.282595631	9.129573517	6.88E-20	1.12E-17	E74 like ETS transcription factor 3	ELF3	NA
9339	ENSOCUG00000016278	314.0018669	3.653935157	0.410435187	8.902587485	5.46E-19	8.71E-17	FIC domain containing	FICD	NA
9841	ENSOCUG00000017168	256.5412493	-4.349507658	0.488608485	-8.901825888	5.49E-19	8.71E-17	fucosyltransferase 1 (H blood group)	FUT1	NA
5015	ENSOCUG00000008544	5668.925285	2.115432707	0.237775559	8.896762631	5.75E-19	9.02E-17	adenosine deaminase RNA specific	ADAR	NA
7629	ENSOCUG00000013236	358.3014269	2.359596752	0.266484242	8.854545142	8.40E-19	1.30E-16	tetratricopeptide repeat domain 25	TTC25	NA
5835	ENSOCUG00000010021	857.0566461	3.156667987	0.358111003	8.814775201	1.20E-18	1.84E-16	cytidine/uridine monophosphate kinase 2	CMPK2	NA
1917	ENSOCUG00000003246	163.1910947	-4.570225155	0.519581558	-8.795972612	1.42E-18	2.15E-16	sulfatase 1	SULF1	NA
1091	ENSOCUG00000001885	1141.307508	1.939596414	0.22123691	8.767056155	1.83E-18	2.76E-16	gasdermin D	GSDMD	NA
809	ENSOCUG00000001375	2800.673066	3.312941949	0.378286646	8.757755489	1.99E-18	2.96E-16			NA
8446	ENSOCUG00000014773	2576.746667	3.682095932	0.422988425	8.704956714	3.18E-18	4.68E-16	heat shock protein family H (Hsp110) member 1	HSPH1	NA
328	ENSOCUG00000000557	419.8385971	3.825311767	0.440213439	8.689675116	3.63E-18	5.24E-16	NLR family CARD domain containing 5	NLRC5	NA
6592	ENSOCUG00000011338	658.2965241	2.927225596	0.336852508	8.689932619	3.63E-18	5.24E-16			NA
6653	ENSOCUG00000011451	231.5950411	-9.37056044	1.079305358	-8.682029019	3.89E-18	5.55E-16			NA
11752	ENSOCUG00000025029	291.181719	3.174079419	0.367998354	8.625254398	6.40E-18	9.04E-16	colony stimulating factor 1	CSF1	NA
727	ENSOCUG00000001222	282.2475807	-10.5542502	1.228887062	-8.588462295	8.81E-18	1.23E-15			NA
9414	ENSOCUG00000016416	283.0589382	2.623807796	0.307091237	8.54406599	1.30E-17	1.80E-15	tripartite motif containing 56	TRIM56	NA
13035	ENSOCUG00000029613	287.2154054	-4.112899996	0.483545143	-8.505720833	1.80E-17	2.48E-15			NA
12272	ENSOCUG00000026628	469.2320957	3.464820891	0.407905463	8.494176244	1.99E-17	2.71E-15	BCL3 transcription coactivator	BCL3	NA
7342	ENSOCUG00000012702	2018.54724	2.097727957	0.247138	8.488083415	2.10E-17	2.83E-15	sialic acid binding Ig like lectin 1	SIGLEC1	NA
163	ENSOCUG00000000276	1070.9997	1.851213058	0.218206354	8.483772485	2.18E-17	2.90E-15	Mov10 RISC complex RNA helicase	MOV10	NA
6781	ENSOCUG00000011697	1821.069814	2.783100368	0.328079349	8.48300992	2.19E-17	2.90E-15	Oryctolagus cuniculus vascular cell adhesion molecule 1 (VCAM1), mRNA.	VCAM1	NA
11174	ENSOCUG00000023343	752.3752865	2.495881442	0.294367943	8.47878141	2.28E-17	2.98E-15	proprotein convertase subtilisin/kexin type 9	PCSK9	NA
9340	ENSOCUG00000016280	9605.285675	6.436145807	0.763957409	8.424744273	3.62E-17	4.69E-15	C-X-C motif chemokine ligand 10	CXCL10	NA
11340	ENSOCUG00000023802	128.2896882	3.010221649	0.357950508	8.409602956	4.11E-17	5.29E-15			NA
10754	ENSOCUG00000022049	422.4189112	2.231694543	0.266769157	8.365639311	5.98E-17	7.62E-15	shisa family member 5	SHISA5	NA
13422	ENSOCUG00000031110	74.28874026	3.136798927	0.375678652	8.349686397	6.84E-17	8.65E-15			NA
4104	ENSOCUG00000006958	155.4770424	4.332663273	0.521339286	8.310640294	9.52E-17	1.19E-14	stimulator of interferon response cGAMP interactor 1	STING1	NA
11792	ENSOCUG00000025135	1124.709973	2.407348857	0.290601263	8.284027507	1.19E-16	1.48E-14			NA
1362	ENSOCUG00000002318	589.7698409	2.297175063	0.27793519	8.265146495	1.40E-16	1.72E-14	NUAK family kinase 2	NUAK2	NA
6748	ENSOCUG00000011636	11176.22743	2.786079638	0.338640683	8.227244338	1.92E-16	2.34E-14	heat shock protein family A (Hsp70) member 5	HSPA5	NA
9639	ENSOCUG00000016801	100.6892899	5.460506421	0.671110188	8.136527385	4.07E-16	4.92E-14			NA
4760	ENSOCUG00000008098	553.9313131	1.978384414	0.245282719	8.065730916	7.28E-16	8.73E-14	cap methyltransferase 1	CMTR1	NA
12128	ENSOCUG00000026206	51.72742406	4.524353312	0.561015223	8.064582078	7.35E-16	8.74E-14	Oryctolagus cuniculus chemokine (C-C motif) ligand 4 (CCL4), mRNA.		NA
2990	ENSOCUG00000005040	542.8899793	2.904286411	0.361703673	8.02946341	9.79E-16	1.15E-13	solute carrier family 31 member 1	SLC31A1	NA
4946	ENSOCUG00000008419	182.4195203	-2.189698551	0.273649345	-8.001841003	1.23E-15	1.43E-13	solute carrier family 25 member 30	SLC25A30	NA
2496	ENSOCUG00000004239	1567.475825	2.417304172	0.30219252	7.999219089	1.25E-15	1.45E-13	hypoxia up-regulated 1	HYOU1	NA
12154	ENSOCUG00000026273	30769.57883	2.794381788	0.349463245	7.996210845	1.28E-15	1.48E-13	serpin family A member 3	SERPINA3	NA
12166	ENSOCUG00000026310	61.63881261	3.687821198	0.461953067	7.983107945	1.43E-15	1.63E-13	castor zinc finger 1	CASZ1	NA
3704	ENSOCUG00000006261	81.04968812	7.053431405	0.884629537	7.973316636	1.54E-15	1.75E-13	piwi like RNA-mediated gene silencing 2	PIWIL2	NA
5028	ENSOCUG00000008561	7858.000433	-3.695012779	0.465079101	-7.944912532	1.94E-15	2.18E-13			NA
12005	ENSOCUG00000025841	870.7083482	-3.4219336	0.430946485	-7.94050705	2.01E-15	2.25E-13			NA
4392	ENSOCUG00000007482	87.20123292	4.142119087	0.524347868	7.899563132	2.80E-15	3.10E-13	C-X3-C motif chemokine ligand 1	CX3CL1	NA
11146	ENSOCUG00000023252	43.71319077	-4.740916788	0.603194255	-7.859684916	3.85E-15	4.23E-13			NA
12860	ENSOCUG00000029209	263.8878378	-7.732075418	0.984270153	-7.855643486	3.98E-15	4.33E-13			NA
9135	ENSOCUG00000015939	10276.43723	1.668464417	0.212861255	7.838272005	4.57E-15	4.93E-13			NA
12152	ENSOCUG00000026270	515.7701297	-2.835109409	0.361733823	-7.83755687	4.59E-15	4.93E-13			NA
11208	ENSOCUG00000023425	2498.382587	3.495533159	0.446338265	7.831578494	4.82E-15	5.13E-13			NA
8962	ENSOCUG00000015664	230.6434234	-3.131432245	0.400268245	-7.823334191	5.14E-15	5.44E-13	tryptophan hydroxylase 2	TPH2	NA
10476	ENSOCUG00000021120	349.2248208	8.633560087	1.104772254	7.814787218	5.51E-15	5.78E-13	mucin 15, cell surface associated	MUC15	NA
3998	ENSOCUG00000006766	153.9782046	-2.570264615	0.330637288	-7.773668319	7.62E-15	7.94E-13			NA
20	ENSOCUG00000000023	2762.825596	2.80873866	0.362659943	7.744827395	9.57E-15	9.90E-13	plakophilin 2	PKP2	NA
4768	ENSOCUG00000008117	219.7557478	3.794091653	0.491985719	7.711792245	1.24E-14	1.27E-12	CD274 molecule	CD274	NA
11988	ENSOCUG00000025803	1088.003258	2.704415723	0.35375103	7.644969183	2.09E-14	2.13E-12			NA
10922	ENSOCUG00000022543	428.455963	-1.986919306	0.260161745	-7.637246233	2.22E-14	2.25E-12	acyl-CoA thioesterase 4	ACOT4	NA
11928	ENSOCUG00000025617	47.8417826	-3.449967845	0.452398929	-7.625941678	2.42E-14	2.44E-12	cadherin 13	CDH13	NA
1964	ENSOCUG00000003325	161.8352147	2.932273214	0.385365101	7.609078257	2.76E-14	2.76E-12	sosondowah ankyrin repeat domain family member C	SOWAHC	NA
2565	ENSOCUG00000004340	225.9040624	-3.663469457	0.482831177	-7.587474944	3.26E-14	3.23E-12			NA
3054	ENSOCUG00000005158	1266.131676	1.670809945	0.221081595	7.557435729	4.11E-14	4.05E-12			NA
5758	ENSOCUG00000009885	271.8367257	3.828711852	0.510341746	7.502250963	6.27E-14	6.12E-12	solute carrier family 13 member 5	SLC13A5	NA
9876	ENSOCUG00000017236	761.3804317	3.108356768	0.41436038	7.501578148	6.31E-14	6.12E-12	leucine rich repeat containing 2	LRRC2	NA
2841	ENSOCUG00000004804	171.794291	3.473775176	0.46532122	7.465327229	8.31E-14	8.01E-12	feline leukemia virus subgroup C cellular receptor 1	FLVCR1	NA
5314	ENSOCUG00000009050	313.3402009	1.913697451	0.256813595	7.451698388	9.21E-14	8.83E-12			NA
12243	ENSOCUG00000026543	860.44461	-1.936970423	0.260711461	-7.429556093	1.09E-13	1.04E-11	GIMAP family P-loop NTPase domain containing 1	GIMD1	NA
9125	ENSOCUG00000015922	82.10142823	2.684965559	0.361652101	7.424166901	1.13E-13	1.07E-11	ribonuclease L	RNASEL	NA
6713	ENSOCUG00000011573	408.0827479	2.496676198	0.337845038	7.390004048	1.47E-13	1.38E-11	serum/glucocorticoid regulated kinase family member 3		NA
1646	ENSOCUG00000002819	357.3435949	2.517245483	0.341081393	7.380189985	1.58E-13	1.47E-11	interleukin 1 receptor associated kinase 2	IRAK2	NA
12588	ENSOCUG00000027691	12473.36849	1.653944467	0.224733838	7.359570262	1.85E-13	1.71E-11			NA
5462	ENSOCUG00000009322	41.84983385	4.230329191	0.576627601	7.336327959	2.20E-13	2.02E-11	mucolipin 2	MCOLN2	NA
8266	ENSOCUG00000014438	188.3788955	2.320901545	0.31704439	7.320430895	2.47E-13	2.26E-11			NA
9741	ENSOCUG00000016989	659.5788594	1.907185451	0.260552499	7.319774156	2.48E-13	2.26E-11	carbamoyl-phosphate synthetase 2, aspartate transcarbamylase, and dihydroorotase	CAD	NA
4753	ENSOCUG00000008089	328.1956943	2.45437795	0.335588173	7.313660455	2.60E-13	2.35E-11	nuclear receptor coactivator 7	NCOA7	NA
11305	ENSOCUG00000023708	2397.000329	1.969569196	0.269700068	7.302813127	2.82E-13	2.53E-11			NA
8387	ENSOCUG00000014661	220.603983	-1.963279277	0.269231503	-7.292160286	3.05E-13	2.72E-11	N-acylethanolamine acid amidase	NAAA	NA
13249	ENSOCUG00000030349	306.1778859	1.784904855	0.245451378	7.271928441	3.54E-13	3.14E-11			NA
1862	ENSOCUG00000003153	143.3862277	2.696935619	0.372347212	7.243066505	4.39E-13	3.87E-11	tribbles pseudokinase 2	TRIB2	NA
10905	ENSOCUG00000022496	13275.23375	1.836101444	0.253681854	7.237811507	4.56E-13	3.99E-11			NA
6532	ENSOCUG00000011229	2065.755539	1.49180167	0.20619525	7.234898334	4.66E-13	4.05E-11	ring finger protein 114	RNF114	NA
3687	ENSOCUG00000006225	201.6615637	2.053995241	0.28449467	7.21980218	5.21E-13	4.50E-11	proline and serine rich 2	PROSER2	NA
10661	ENSOCUG00000021710	863.468787	6.262716026	0.871039188	7.189936011	6.48E-13	5.57E-11	C-C motif chemokine ligand 2	CCL2	NA
1576	ENSOCUG00000002707	297.791137	2.048356534	0.28566176	7.170566104	7.47E-13	6.38E-11	MID1 interacting protein 1	MID1IP1	NA
1900	ENSOCUG00000003213	637.5926867	1.830771306	0.256697819	7.132009601	9.89E-13	8.40E-11	poly(ADP-ribose) polymerase family member 12	PARP12	NA
4103	ENSOCUG00000006957	7238.55078	2.786535831	0.390933832	7.127896351	1.02E-12	8.61E-11	interleukin 1 receptor type 1	IL1R1	NA
11128	ENSOCUG00000023193	42.23289663	6.508717628	0.913943689	7.121574014	1.07E-12	8.96E-11			NA
2612	ENSOCUG00000004418	182.6359036	2.431092147	0.341883238	7.110884301	1.15E-12	9.62E-11	cAMP responsive element binding protein 3 like 1	CREB3L1	NA
11356	ENSOCUG00000023833	104.5388325	-3.679099391	0.517625959	-7.107640816	1.18E-12	9.80E-11			NA
4368	ENSOCUG00000007438	116.3422126	2.320326284	0.326947516	7.096938095	1.28E-12	1.05E-10	complement C3a receptor 1	C3AR1	NA
2307	ENSOCUG00000003913	1066.085929	1.743854542	0.246680244	7.069291469	1.56E-12	1.28E-10	tripartite motif containing 14	TRIM14	NA
5247	ENSOCUG00000008947	332.7763967	1.821419217	0.25804098	7.058643233	1.68E-12	1.37E-10	MARCKS like 1	MARCKSL1	NA
6667	ENSOCUG00000011484	438.3069369	2.724518706	0.386731692	7.044984326	1.85E-12	1.50E-10	TNF alpha induced protein 2	TNFAIP2	NA
9885	ENSOCUG00000017251	10874.64351	6.374438129	0.905005274	7.043536996	1.87E-12	1.51E-10	guanylate binding protein 1	GBP1	NA
14498	ENSOCUG00000035524	240.9279208	7.344455528	1.043412267	7.038881713	1.94E-12	1.55E-10			NA
8892	ENSOCUG00000015533	14645.4259	2.211799205	0.31575524	7.004790176	2.47E-12	1.97E-10	heat shock protein family A (Hsp70) member 8		NA
10624	ENSOCUG00000021564	63.16008008	-3.535298401	0.506100985	-6.985361635	2.84E-12	2.25E-10	Oryctolagus cuniculus toll-like receptor 12 (LOC100338778), mRNA.		NA
8636	ENSOCUG00000015109	338.3232452	-2.047805846	0.293937373	-6.966810062	3.24E-12	2.56E-10			NA
8938	ENSOCUG00000015625	598.2687788	1.561995635	0.224440528	6.95950792	3.41E-12	2.68E-10	cut like homeobox 1	CUX1	NA
2833	ENSOCUG00000004788	382.5448921	-2.924424611	0.421769504	-6.93370332	4.10E-12	3.20E-10	ADP ribosylation factor like GTPase 4D	ARL4D	NA
7326	ENSOCUG00000012679	716.1203712	2.367356167	0.34180369	6.926069661	4.33E-12	3.36E-10	DnaJ heat shock protein family (Hsp40) member B4	DNAJB4	NA
8379	ENSOCUG00000014646	72.6082476	-3.094109786	0.447735439	-6.910576012	4.83E-12	3.72E-10	fasciculation and elongation protein zeta 1	FEZ1	NA
6539	ENSOCUG00000011239	208029.804	2.16976914	0.314090924	6.908092447	4.91E-12	3.77E-10	fibrinogen alpha chain	FGA	NA
9392	ENSOCUG00000016366	2856.5078	2.794590617	0.405310925	6.894930406	5.39E-12	4.11E-10	DnaJ heat shock protein family (Hsp40) member B9	DNAJB9	NA
11934	ENSOCUG00000025648	32.22200905	5.672675973	0.823062359	6.892158185	5.50E-12	4.17E-10			NA
906	ENSOCUG00000001569	142.5527895	2.665752781	0.387784709	6.874311234	6.23E-12	4.70E-10	clarin 2	CLRN2	NA
14652	ENSOCUG00000036155	358.8201132	-1.575225878	0.229264396	-6.870782839	6.39E-12	4.80E-10			NA
5551	ENSOCUG00000009489	100.1347418	-2.859627185	0.417267744	-6.85321889	7.22E-12	5.40E-10	Rho GTPase activating protein 11A		NA
2853	ENSOCUG00000004826	2126.939914	-1.364981203	0.199621882	-6.837833538	8.04E-12	5.98E-10	solute carrier family 40 member 1	SLC40A1	NA
1008	ENSOCUG00000001751	1486.443926	1.988216641	0.291000212	6.832354613	8.35E-12	6.18E-10	Rho family GTPase 3	RND3	NA
894	ENSOCUG00000001542	1010.076564	2.598343038	0.38043592	6.829909845	8.50E-12	6.24E-10	receptor interacting serine/threonine kinase 2	RIPK2	NA
15173	ENSOCUG00000038369	59.90376702	-3.227338315	0.47255884	-6.829495165	8.52E-12	6.24E-10			NA
10540	ENSOCUG00000021320	5265.71863	1.46711121	0.215792423	6.798715131	1.06E-11	7.69E-10	ribosome binding protein 1	RRBP1	NA
2006	ENSOCUG00000003400	1856.398825	2.670378292	0.394683443	6.765873614	1.33E-11	9.60E-10	ZFP36 ring finger protein	ZFP36	NA
3597	ENSOCUG00000006056	131.6298076	2.566793274	0.381129202	6.734706392	1.64E-11	1.18E-09	mitogen-activated protein kinase kinase kinase 8	MAP3K8	NA
1572	ENSOCUG00000002703	63.85335902	-3.148620795	0.468507654	-6.720532249	1.81E-11	1.30E-09	forkhead box M1	FOXM1	NA
11944	ENSOCUG00000025674	694.7795054	3.038632578	0.453639215	6.698346353	2.11E-11	1.50E-09	SPT2 chromatin protein domain containing 1	SPTY2D1	NA
11563	ENSOCUG00000024468	564.5809553	1.414913618	0.211411888	6.692687114	2.19E-11	1.56E-09	GTP binding protein 1	GTPBP1	NA
6960	ENSOCUG00000012031	546.1642358	2.197233761	0.32838058	6.691119672	2.21E-11	1.56E-09	pleckstrin 2	PLEK2	NA
3018	ENSOCUG00000005091	221.9165136	2.051561679	0.306669109	6.689821756	2.23E-11	1.57E-09	serpin family B member 9	SERPINB9	NA
7661	ENSOCUG00000013287	215.5288228	1.978601429	0.296805515	6.666322982	2.62E-11	1.84E-09	beta-1,4-galactosyltransferase 6	B4GALT6	NA
2370	ENSOCUG00000004031	1052.632836	1.392894424	0.208990712	6.664862809	2.65E-11	1.84E-09	negative regulator of ubiquitin like proteins 1	NUB1	NA
5687	ENSOCUG00000009769	116.302286	2.16470775	0.325269444	6.655121743	2.83E-11	1.96E-09	immunoglobulin superfamily member 1	IGSF1	NA
6594	ENSOCUG00000011340	143.3099666	-3.241629844	0.487180106	-6.65386333	2.85E-11	1.97E-09	MPL proto-oncogene, thrombopoietin receptor	MPL	NA
4179	ENSOCUG00000007089	641.6465353	1.838682585	0.27660832	6.647242519	2.99E-11	2.05E-09	polo like kinase 2	PLK2	NA
14238	ENSOCUG00000034448	31.87517653	4.477513276	0.674805941	6.635260603	3.24E-11	2.21E-09			NA
5561	ENSOCUG00000009504	46.2967841	3.411015452	0.514880796	6.624864394	3.48E-11	2.36E-09	Oryctolagus cuniculus CD80 molecule (CD80), mRNA.	CD80	NA
951	ENSOCUG00000001652	131.6838289	-3.15182608	0.476287182	-6.617490871	3.65E-11	2.47E-09	cyclin B2	CCNB2	NA
6178	ENSOCUG00000010563	1024.912222	1.779989503	0.269387199	6.607550427	3.91E-11	2.63E-09	TAP binding protein	TAPBP	NA
14987	ENSOCUG00000037568	1563.53259	1.446125095	0.219081375	6.600858211	4.09E-11	2.74E-09			NA
14313	ENSOCUG00000034744	442.8000784	1.997191335	0.302694505	6.598042911	4.17E-11	2.78E-09			NA
3415	ENSOCUG00000005759	2146.121125	-2.376499415	0.360389331	-6.594255744	4.27E-11	2.84E-09	phosphoglycerate dehydrogenase	PHGDH	NA
13711	ENSOCUG00000032265	1130.094081	1.787828757	0.271210727	6.592028195	4.34E-11	2.87E-09	ras homolog family member B	RHOB	NA
3311	ENSOCUG00000005568	3974.805319	1.365718084	0.208077093	6.563519643	5.26E-11	3.46E-09	glucosylceramidase beta 3 (gene/pseudogene)	GBA3	NA
623	ENSOCUG00000001036	2368.759674	2.034579604	0.310147693	6.560034612	5.38E-11	3.52E-09	complement factor H related 5	CFHR5	NA
7570	ENSOCUG00000013117	6175.327009	1.679114036	0.256306783	6.551188437	5.71E-11	3.72E-09			NA
8760	ENSOCUG00000015331	112.1251249	-2.621623137	0.400479523	-6.546210197	5.90E-11	3.83E-09	G protein-coupled receptor class C group 5 member D	GPRC5D	NA
4482	ENSOCUG00000007635	207.937595	1.671859945	0.256455648	6.519099727	7.07E-11	4.57E-09	nerve growth factor receptor	NGFR	NA
3730	ENSOCUG00000006311	1370.691182	1.750400534	0.268645286	6.51565698	7.24E-11	4.65E-09	protein tyrosine phosphatase 4A1	PTP4A1	NA
3400	ENSOCUG00000005735	490.4878032	1.988836274	0.306227119	6.494644508	8.32E-11	5.30E-09	nuclear factor kappa B subunit 2	NFKB2	NA
6543	ENSOCUG00000011247	208900.4469	1.861832808	0.286647283	6.495204788	8.29E-11	5.30E-09	fibrinogen gamma chain	FGG	NA
3864	ENSOCUG00000006527	65.59584522	-2.78982397	0.430083268	-6.48670659	8.77E-11	5.57E-09			NA
11966	ENSOCUG00000025736	278.2633092	3.079392033	0.475059717	6.482115661	9.04E-11	5.71E-09	apolipoprotein B mRNA editing enzyme catalytic subunit 1	APOBEC1	NA
10255	ENSOCUG00000017898	1058.909487	-1.944054862	0.300171971	-6.476470327	9.39E-11	5.90E-09	aurora kinase A	AURKA	NA
3577	ENSOCUG00000006028	64.33508938	3.285757049	0.508099758	6.466755784	1.00E-10	6.27E-09	neuralized E3 ubiquitin protein ligase 3	NEURL3	NA
2302	ENSOCUG00000003903	348.189721	-2.134375078	0.330768315	-6.452779723	1.10E-10	6.85E-09	centromere protein U	CENPU	NA
11550	ENSOCUG00000024425	39.40028821	3.134404849	0.486334945	6.444950913	1.16E-10	7.18E-09			NA
11133	ENSOCUG00000023213	91.6774556	3.547114749	0.550639164	6.441813409	1.18E-10	7.29E-09			NA
9479	ENSOCUG00000016531	1139.447852	2.275243972	0.353843383	6.430087662	1.28E-10	7.85E-09			NA
12094	ENSOCUG00000026094	36.14430767	5.186391869	0.806922649	6.42737179	1.30E-10	7.95E-09			NA
5978	ENSOCUG00000010218	234.7369016	2.372487476	0.370392824	6.405327867	1.50E-10	9.15E-09	cap methyltransferase 2	CMTR2	NA
498	ENSOCUG00000000823	272.2357791	1.887097921	0.294814946	6.400957435	1.54E-10	9.38E-09	phosphodiesterase 12	PDE12	NA
11696	ENSOCUG00000024872	161.6854453	-2.133304479	0.333357565	-6.399448227	1.56E-10	9.43E-09	spindlin interactor and repressor of chromatin binding	SPINDOC	NA
1485	ENSOCUG00000002523	443.7170375	2.03558891	0.318450469	6.392168045	1.64E-10	9.85E-09	DNA polymerase delta 3, accessory subunit		NA
761	ENSOCUG00000001280	11968.15417	1.835237637	0.287800953	6.376760101	1.81E-10	1.08E-08	heat shock protein 90 alpha family class A member 1		NA
1373	ENSOCUG00000002336	65.64681938	2.631366797	0.41328479	6.366957756	1.93E-10	1.15E-08	bone marrow stromal cell antigen 1	BST1	NA
2413	ENSOCUG00000004104	327.007729	1.679743489	0.264143766	6.359201711	2.03E-10	1.21E-08	microtubule interacting and trafficking domain containing 1	MITD1	NA
1950	ENSOCUG00000003298	159.7482314	1.730241335	0.272507883	6.349325804	2.16E-10	1.28E-08			NA
193	ENSOCUG00000000329	1111.07134	1.588104755	0.250593901	6.33736395	2.34E-10	1.37E-08			NA
12855	ENSOCUG00000029190	433.9819688	2.770765984	0.43717297	6.337916973	2.33E-10	1.37E-08	placenta associated 8	PLAC8	NA
13357	ENSOCUG00000030822	2152.582293	5.057159259	0.798164114	6.335989266	2.36E-10	1.38E-08			NA
12884	ENSOCUG00000029266	228.8249028	2.70229967	0.426995326	6.328639931	2.47E-10	1.44E-08	calcium homeostasis modulator family member 6	CALHM6	NA
14708	ENSOCUG00000036442	647.1051224	1.691476678	0.267411997	6.325358238	2.53E-10	1.47E-08			NA
2859	ENSOCUG00000004833	2856.440071	1.971331138	0.312010978	6.31814672	2.65E-10	1.53E-08			NA
15132	ENSOCUG00000038184	525.0544462	-1.995170221	0.315881599	-6.316196406	2.68E-10	1.54E-08			NA
376	ENSOCUG00000000624	978.4398049	-2.731881391	0.433608031	-6.300347768	2.97E-10	1.70E-08	solute carrier family 26 member 6	SLC26A6	NA
4925	ENSOCUG00000008391	282.9277901	10.69638259	1.699262646	6.294720015	3.08E-10	1.76E-08	GDNF family receptor alpha 3	GFRA3	NA
4572	ENSOCUG00000007798	900.5047439	1.468862593	0.233405968	6.293166381	3.11E-10	1.77E-08	solute carrier family 46 member 1	SLC46A1	NA
14475	ENSOCUG00000035418	132.8056213	-2.614327593	0.415475149	-6.292380175	3.13E-10	1.77E-08			NA
1975	ENSOCUG00000003344	143.2914495	3.00236329	0.477262956	6.290794738	3.16E-10	1.78E-08	indoleamine 2,3-dioxygenase 1	IDO1	NA
5657	ENSOCUG00000009715	88.12476384	-3.116033966	0.495623927	-6.287093498	3.23E-10	1.82E-08	NIMA related kinase 2	NEK2	NA
11678	ENSOCUG00000024795	822.0279153	1.829624928	0.291880204	6.26841048	3.65E-10	2.04E-08	myeloid cell nuclear differentiation antigen	MNDA	NA
2341	ENSOCUG00000003978	57.92285096	3.110285735	0.496291935	6.267048721	3.68E-10	2.05E-08	sperm antigen with calponin homology and coiled-coil domains 1	SPECC1	NA
3841	ENSOCUG00000006493	202.9821602	-2.934558194	0.470899187	-6.231818351	4.61E-10	2.56E-08	stathmin 1	STMN1	NA
8684	ENSOCUG00000015198	798.930068	1.958425982	0.314438431	6.228328954	4.71E-10	2.61E-08	valosin containing protein interacting protein 1	VCPIP1	NA
9717	ENSOCUG00000016950	460.0318443	1.724855918	0.277546567	6.214654137	5.14E-10	2.83E-08	ADP ribosylation factor interacting protein 2	ARFIP2	NA
11381	ENSOCUG00000023908	65.22637186	-2.615518314	0.421042746	-6.212001838	5.23E-10	2.87E-08			NA
13956	ENSOCUG00000033264	58.82223498	-3.070321997	0.494967056	-6.203083544	5.54E-10	3.03E-08			NA
3250	ENSOCUG00000005474	65.41085899	2.274875502	0.367239544	6.194527635	5.85E-10	3.18E-08	Oryctolagus cuniculus sarcoglycan beta (SGCB), mRNA.	SGCB	NA
8117	ENSOCUG00000014147	389.1285129	2.490808247	0.402650896	6.186024348	6.17E-10	3.35E-08	cysteine and histidine rich domain containing 1	CHORDC1	NA
9473	ENSOCUG00000016518	467.8326204	1.778136417	0.287532839	6.184115947	6.25E-10	3.38E-08	KIAA1217	KIAA1217	NA
8268	ENSOCUG00000014442	53.35078244	2.644537165	0.428003819	6.17877002	6.46E-10	3.48E-08	Histone H1.4	H1-4	NA
12517	ENSOCUG00000027471	40.62979114	7.044908831	1.140581309	6.176595016	6.55E-10	3.51E-08	Oryctolagus cuniculus interleukin 6 (IL6), mRNA.		NA
10189	ENSOCUG00000017789	302.2911991	2.072383315	0.336525485	6.158176447	7.36E-10	3.93E-08			NA
12044	ENSOCUG00000025952	33.75812972	-4.988342331	0.811095959	-6.150125981	7.74E-10	4.12E-08	cadherin EGF LAG seven-pass G-type receptor 3	CELSR3	NA
1715	ENSOCUG00000002926	89.78229527	-2.747007468	0.447133349	-6.143597825	8.07E-10	4.28E-08	DLG associated protein 5	DLGAP5	NA
14256	ENSOCUG00000034529	40.39862641	-3.062345217	0.498594281	-6.141958168	8.15E-10	4.31E-08			NA
2685	ENSOCUG00000004545	288.1714884	2.58427615	0.420959708	6.13901069	8.30E-10	4.37E-08	serine/threonine kinase 3	STK3	NA
4586	ENSOCUG00000007814	285.4830842	1.698204822	0.277064175	6.129283295	8.83E-10	4.63E-08			NA
14724	ENSOCUG00000036535	173.0513893	-2.068888685	0.337922395	-6.122378138	9.22E-10	4.82E-08			NA
26	ENSOCUG00000000031	55.40637658	-3.872797932	0.633327507	-6.115000361	9.66E-10	5.03E-08	PDZ binding kinase	PBK	NA
10700	ENSOCUG00000021890	488.5009741	1.912837626	0.313181269	6.107765106	1.01E-09	5.24E-08	WW domain binding protein 1 like	WBP1L	NA
12631	ENSOCUG00000027827	224.7485703	1.79985713	0.294753573	6.106311482	1.02E-09	5.27E-08			NA
1309	ENSOCUG00000002233	35.98619206	3.312528308	0.543077364	6.099551422	1.06E-09	5.48E-08	hematopoietic SH2 domain containing	HSH2D	NA
4797	ENSOCUG00000008161	1650.802329	-1.923072372	0.315548464	-6.094380389	1.10E-09	5.64E-08	RNA terminal phosphate cyclase like 1	RCL1	NA
3827	ENSOCUG00000006463	300.6219747	-1.467508021	0.241355722	-6.080270261	1.20E-09	6.14E-08	protein kinase AMP-activated non-catalytic subunit gamma 2	PRKAG2	NA
7630	ENSOCUG00000013237	1177.475075	1.929852488	0.317492629	6.078416673	1.21E-09	6.19E-08	aminoadipate-semialdehyde synthase	AASS	NA
2587	ENSOCUG00000004378	256.3686412	-2.138109974	0.352097738	-6.072489942	1.26E-09	6.40E-08	arrestin domain containing 3	ARRDC3	NA
11004	ENSOCUG00000022836	793.149517	5.343905955	0.880187931	6.071323821	1.27E-09	6.42E-08	aconitate decarboxylase 1	ACOD1	NA
15000	ENSOCUG00000037628	25.56070915	4.556166392	0.750840768	6.06808605	1.29E-09	6.53E-08			NA
2442	ENSOCUG00000004150	346.2461147	-1.49929944	0.247135501	-6.06671011	1.31E-09	6.56E-08	fibroblast growth factor receptor 1	FGFR1	NA
15280	ENSOCUG00000038828	109.5272526	3.262362662	0.537999963	6.063871533	1.33E-09	6.66E-08			NA
1176	ENSOCUG00000002030	172.0161316	-2.026849639	0.335003972	-6.050225695	1.45E-09	7.22E-08	transmembrane protein 139	TMEM139	NA
3394	ENSOCUG00000005726	547.5652851	1.654362697	0.273648749	6.045570104	1.49E-09	7.40E-08	mitochondrial ribosomal protein L17	MRPL17	NA
2106	ENSOCUG00000003593	3059.272372	1.325445433	0.219280416	6.044522622	1.50E-09	7.43E-08	acyl-CoA synthetase long chain family member 5	ACSL5	NA
6426	ENSOCUG00000011034	5923.951945	1.815423878	0.300520543	6.040931051	1.53E-09	7.57E-08	signal transducer and activator of transcription 3	STAT3	NA
5824	ENSOCUG00000010005	166.9203153	2.137289739	0.354202824	6.034084412	1.60E-09	7.87E-08	RAB8B, member RAS oncogene family	RAB8B	NA
9204	ENSOCUG00000016068	120.3074169	2.458141947	0.407843679	6.027166962	1.67E-09	8.18E-08	serpin family E member 1	SERPINE1	NA
12570	ENSOCUG00000027657	242.0818132	-1.81720738	0.301705104	-6.023124429	1.71E-09	8.36E-08	growth factor receptor bound protein 7	GRB7	NA
4712	ENSOCUG00000008015	49.72282642	2.533092303	0.421333468	6.012084247	1.83E-09	8.92E-08			NA
4135	ENSOCUG00000007017	97.9618038	-2.127967869	0.354083809	-6.009785868	1.86E-09	9.02E-08	solute carrier family 16 member 11	SLC16A11	NA
12290	ENSOCUG00000026685	40.95116468	-5.260656854	0.875553634	-6.008377612	1.87E-09	9.07E-08	Oryctolagus cuniculus toll-like receptor 11 (LOC100347922), mRNA.		100347922
8619	ENSOCUG00000015079	821.2012092	1.391479432	0.231658813	6.006589674	1.89E-09	9.14E-08	SEC23 homolog B, coat complex II component	SEC23B	NA
1641	ENSOCUG00000002811	102.8995346	1.910220098	0.318152078	6.004110076	1.92E-09	9.23E-08	zinc finger and BTB domain containing 39	ZBTB39	NA
14632	ENSOCUG00000036082	937.3326506	8.108621224	1.35057426	6.003832194	1.93E-09	9.23E-08			NA
5278	ENSOCUG00000008993	4167.247451	1.453736196	0.242220744	6.001699825	1.95E-09	9.30E-08			NA
15184	ENSOCUG00000038409	20.82242055	-7.763633333	1.293608446	-6.001532655	1.95E-09	9.30E-08			NA
1242	ENSOCUG00000002139	387.6534491	2.689436726	0.448450924	5.997170664	2.01E-09	9.52E-08	proteasome 20S subunit beta 9	PSMB9	NA
9460	ENSOCUG00000016500	250.1207581	2.766453632	0.461773936	5.990926329	2.09E-09	9.86E-08			NA
7724	ENSOCUG00000013408	689.8188395	1.551207489	0.258952224	5.990323104	2.09E-09	9.87E-08	iodotyrosine deiodinase	IYD	NA
6537	ENSOCUG00000011235	248629.9815	1.764792194	0.294635324	5.989750892	2.10E-09	9.87E-08	fibrinogen beta chain	FGB	NA
13697	ENSOCUG00000032199	458.029679	-1.699559804	0.284254993	-5.978997183	2.25E-09	1.05E-07			NA
14586	ENSOCUG00000035843	78.09001723	-1.969935618	0.32946941	-5.979115377	2.24E-09	1.05E-07			NA
13940	ENSOCUG00000033220	96.38050666	-1.905179697	0.318767873	-5.976699225	2.28E-09	1.06E-07			NA
1784	ENSOCUG00000003030	56.61372602	-3.335059935	0.558897804	-5.967208873	2.41E-09	1.12E-07	PARP1 binding protein	PARPBP	NA
11707	ENSOCUG00000024906	19.83948869	7.824010743	1.311974328	5.963539514	2.47E-09	1.14E-07			NA
3318	ENSOCUG00000005579	454.3661809	2.503572188	0.420203817	5.957994882	2.55E-09	1.18E-07			NA
3341	ENSOCUG00000005631	93.28906321	2.504116169	0.42127165	5.944183924	2.78E-09	1.28E-07			NA
3733	ENSOCUG00000006316	345.7307466	-1.673428099	0.28187867	-5.936696439	2.91E-09	1.33E-07	pleckstrin homology domain containing O1	PLEKHO1	NA
6287	ENSOCUG00000010770	41.47154176	4.502330534	0.758743764	5.93392756	2.96E-09	1.35E-07	p21 (RAC1) activated kinase 5	PAK5	NA
10537	ENSOCUG00000021313	640.4870939	1.714398416	0.289009368	5.931982158	2.99E-09	1.36E-07	chromosome 11 open reading frame 96	C11orf96	NA
6293	ENSOCUG00000010780	853.2086374	2.697009621	0.455317286	5.923363127	3.15E-09	1.43E-07	leucine rich repeat containing 8 VRAC subunit B	LRRC8B	NA
2741	ENSOCUG00000004627	112.2344609	3.00382781	0.507914385	5.914043587	3.34E-09	1.51E-07	aph-1 homolog B, gamma-secretase subunit	APH1B	NA
11835	ENSOCUG00000025279	473.0664909	1.268213008	0.214482843	5.912887915	3.36E-09	1.51E-07	chromosome 9 open reading frame 152	C9orf152	NA
8504	ENSOCUG00000014876	354.8538717	2.752770804	0.465611932	5.91215691	3.38E-09	1.52E-07	ADP ribosylation factor like GTPase 5B	ARL5B	NA
5924	ENSOCUG00000010146	1465.921068	1.297531177	0.219680332	5.906451289	3.50E-09	1.56E-07	TNF receptor superfamily member 1A	TNFRSF1A	NA
1356	ENSOCUG00000002310	540.9999067	2.162127732	0.366581983	5.898074184	3.68E-09	1.64E-07	TNF alpha induced protein 3	TNFAIP3	NA
12551	ENSOCUG00000027575	31.34028813	-7.383012378	1.25398332	-5.887647991	3.92E-09	1.74E-07	potassium voltage-gated channel subfamily H member 2	KCNH2	NA
8318	ENSOCUG00000014529	462.8090561	1.624974611	0.276452774	5.877946495	4.15E-09	1.84E-07	poly(ADP-ribose) polymerase family member 4	PARP4	NA
6256	ENSOCUG00000010708	117.0318896	-2.455425381	0.41859415	-5.865885559	4.47E-09	1.97E-07	kinesin family member C1	KIFC1	NA
7034	ENSOCUG00000012176	96.6355187	-2.802286341	0.478409528	-5.857505285	4.70E-09	2.07E-07	ubiquitin conjugating enzyme E2 C	UBE2C	NA
10713	ENSOCUG00000021929	66.91290647	2.696232756	0.460440647	5.855766149	4.75E-09	2.09E-07			NA
9900	ENSOCUG00000017273	95.12724283	2.959413436	0.505643216	5.852769978	4.83E-09	2.12E-07			NA
8512	ENSOCUG00000014888	1014.020639	1.637918126	0.280466725	5.83997309	5.22E-09	2.28E-07	interferon alpha and beta receptor subunit 1	IFNAR1	NA
10884	ENSOCUG00000022434	65.88947634	-3.229366431	0.553372566	-5.835790621	5.35E-09	2.33E-07	cell division cycle associated 3	CDCA3	NA
14510	ENSOCUG00000035560	281.2306064	-2.019064389	0.34633116	-5.829866383	5.55E-09	2.41E-07			NA
7175	ENSOCUG00000012427	838.8942305	1.864104536	0.320060719	5.82422154	5.74E-09	2.48E-07	transmembrane p24 trafficking protein 5	TMED5	NA
3033	ENSOCUG00000005112	174.0642677	2.498236107	0.429071141	5.82242866	5.80E-09	2.50E-07	F-box protein 32	FBXO32	NA
786	ENSOCUG00000001326	245.1139081	-2.080035439	0.358405893	-5.803574876	6.49E-09	2.79E-07	semaphorin 4A	SEMA4A	NA
6994	ENSOCUG00000012094	781.8218917	2.09099658	0.360354817	5.802604776	6.53E-09	2.80E-07	translocation associated membrane protein 2	TRAM2	NA
6716	ENSOCUG00000011585	538.8220449	1.885853695	0.325048875	5.80175426	6.56E-09	2.80E-07	progestin and adipoQ receptor family member 3	PAQR3	NA
10473	ENSOCUG00000021111	212.645006	1.828031495	0.315529567	5.793534705	6.89E-09	2.93E-07	MOB kinase activator 3C	MOB3C	NA
11439	ENSOCUG00000024067	15.87297403	7.503182642	1.295106521	5.793486884	6.89E-09	2.93E-07			NA
972	ENSOCUG00000001685	116.780594	-2.126424583	0.367243841	-5.790225305	7.03E-09	2.98E-07	Oryctolagus cuniculus solute carrier family 7 member 8 (SLC7A8), mRNA.	SLC7A8	NA
2064	ENSOCUG00000003504	78.91730879	2.555820914	0.441647731	5.787012439	7.16E-09	3.03E-07	schlafen family member 11	SLFN13	NA
1920	ENSOCUG00000003249	104.5380112	1.822997924	0.315568291	5.776872947	7.61E-09	3.20E-07	frizzled class receptor 1	FZD1	NA
4107	ENSOCUG00000006962	61.56015524	-2.617065132	0.453855322	-5.766298206	8.10E-09	3.39E-07	aldehyde dehydrogenase 1 family member L2	ALDH1L2	NA
11749	ENSOCUG00000025022	2951.277664	-2.364656734	0.41008517	-5.766257615	8.11E-09	3.39E-07	nuclear protein 1, transcriptional regulator	NUPR1	NA
4590	ENSOCUG00000007820	1001.761167	1.529227782	0.265464856	5.760565846	8.38E-09	3.50E-07	endoplasmic reticulum aminopeptidase 1	ERAP1	NA
11948	ENSOCUG00000025689	38.60229492	-2.775997319	0.484495574	-5.729664971	1.01E-08	4.19E-07	retrotransposon Gag like 3	RTL3	NA
6598	ENSOCUG00000011348	568.0971615	1.339544175	0.234003258	5.724468056	1.04E-08	4.31E-07	Oryctolagus cuniculus chondroitin polymerizing factor (CHPF), mRNA.	CHPF	NA
6024	ENSOCUG00000010317	1218.365293	1.651385526	0.289309874	5.708016471	1.14E-08	4.73E-07	mesencephalic astrocyte derived neurotrophic factor	MANF	NA
4982	ENSOCUG00000008476	131.471483	-2.451264269	0.429539519	-5.706725831	1.15E-08	4.75E-07	polo like kinase 1	PLK1	NA
2666	ENSOCUG00000004510	94.28782298	2.485421057	0.436094142	5.699276416	1.20E-08	4.95E-07	caspase 10	CASP10	NA
3853	ENSOCUG00000006508	339.9111735	1.978174424	0.348145116	5.682039858	1.33E-08	5.46E-07	phosphodiesterase 4B	PDE4B	NA
3041	ENSOCUG00000005133	245.6512714	-1.724723706	0.303652232	-5.67993093	1.35E-08	5.50E-07			NA
9345	ENSOCUG00000016288	14853.29198	1.400330315	0.24655243	5.679645162	1.35E-08	5.50E-07	heat shock protein 90 beta family member 1	HSP90B1	NA
9654	ENSOCUG00000016827	390.9838208	1.857635321	0.327445506	5.673112892	1.40E-08	5.70E-07	ETS variant transcription factor 6	ETV6	NA
3162	ENSOCUG00000005325	603.1893415	1.347718592	0.237615309	5.67185084	1.41E-08	5.73E-07	serine/threonine kinase 40	STK40	NA
90	ENSOCUG00000000145	325.3425122	1.906548162	0.337007348	5.657289591	1.54E-08	6.20E-07	nuclear factor, interleukin 3 regulated	NFIL3	NA
1294	ENSOCUG00000002211	25.55777877	3.79960409	0.671580107	5.657707924	1.53E-08	6.20E-07	solute carrier family 16 member 14	SLC16A14	NA
7521	ENSOCUG00000013031	523.2085083	1.981012939	0.350288527	5.65537488	1.56E-08	6.25E-07	heat shock protein family A (Hsp70) member 13	HSPA13	NA
5862	ENSOCUG00000010056	97289.87716	1.854046247	0.328109537	5.650692949	1.60E-08	6.41E-07	cytochrome P450 family 1 subfamily A member 2	CYP1A2	NA
9274	ENSOCUG00000016179	47.84226959	-2.839290277	0.503228851	-5.642145262	1.68E-08	6.71E-07	thymocyte selection associated family member 2	THEMIS2	NA
9376	ENSOCUG00000016339	74.02893569	-2.565648787	0.454869445	-5.640406974	1.70E-08	6.76E-07	ABI family member 3	ABI3	NA
8055	ENSOCUG00000014028	15.83781318	-7.358195103	1.305303751	-5.637151581	1.73E-08	6.87E-07			NA
8175	ENSOCUG00000014265	42.66207784	2.597558161	0.461144106	5.632855608	1.77E-08	7.03E-07	Interleukin-10		NA
6714	ENSOCUG00000011578	592.5911995	1.75898489	0.312804029	5.623280799	1.87E-08	7.41E-07	BMP2 inducible kinase	BMP2K	NA
10705	ENSOCUG00000021907	96.53178378	1.821648716	0.324356577	5.616191697	1.95E-08	7.70E-07	spermatogenesis associated 2	SPATA2	NA
7941	ENSOCUG00000013807	112.4381025	-2.99887925	0.534632118	-5.609238858	2.03E-08	7.99E-07	sperm associated antigen 5		NA
5232	ENSOCUG00000008928	4080.098535	1.497650779	0.26729647	5.602957569	2.11E-08	8.24E-07	SMU1 DNA replication regulator and spliceosomal factor	SMU1	NA
12540	ENSOCUG00000027535	142.1662154	1.5991078	0.285405049	5.602941528	2.11E-08	8.24E-07	Oryctolagus cuniculus paternally expressed 10 (PEG10), transcript variant 1, mRNA.	PEG10	NA
5729	ENSOCUG00000009840	93.88143285	2.534188693	0.452518812	5.600184187	2.14E-08	8.35E-07	solute carrier family 46 member 2	SLC46A2	NA
12250	ENSOCUG00000026564	1108.802637	1.339684403	0.239486074	5.593997091	2.22E-08	8.63E-07	EF-hand domain family member D2	EFHD2	NA
8935	ENSOCUG00000015621	767.8902105	-1.730346768	0.309352736	-5.593442597	2.23E-08	8.63E-07	glutamic--pyruvic transaminase 2	GPT2	NA
5547	ENSOCUG00000009483	356.8210502	1.460590057	0.261252439	5.590723141	2.26E-08	8.75E-07	transmembrane protein 39A	TMEM39A	NA
9042	ENSOCUG00000015789	2448.694271	1.662036253	0.297393872	5.588670138	2.29E-08	8.83E-07	tryptophanyl-tRNA synthetase 1	WARS1	NA
2313	ENSOCUG00000003926	25.86121203	-3.969311442	0.711188204	-5.581239144	2.39E-08	9.19E-07	transmembrane protein 89	TMEM89	NA
11377	ENSOCUG00000023898	46.43828612	4.332221152	0.776658299	5.578027247	2.43E-08	9.33E-07	coiled-coil domain containing 8	CCDC8	NA
6986	ENSOCUG00000012082	413.6033312	1.852581372	0.332361061	5.574002466	2.49E-08	9.53E-07	ATPase family AAA domain containing 1	ATAD1	NA
318	ENSOCUG00000000536	1056.205743	1.584125454	0.284759395	5.5630314	2.65E-08	1.01E-06	interferon regulatory factor 8	IRF8	NA
1680	ENSOCUG00000002869	740.1186253	1.264964143	0.227708337	5.555194677	2.77E-08	1.06E-06	REC8 meiotic recombination protein	REC8	NA
5441	ENSOCUG00000009284	556.8085764	-1.526372876	0.275113311	-5.548160755	2.89E-08	1.10E-06	potassium channel tetramerization domain containing 6	KCTD6	NA
3779	ENSOCUG00000006386	289.9701645	2.57491548	0.465686976	5.52928386	3.22E-08	1.22E-06	ATPase phospholipid transporting 10A (putative)	ATP10A	NA
4826	ENSOCUG00000008211	60.61387261	-2.146446493	0.388557633	-5.524139303	3.31E-08	1.25E-06	TUB like protein 3		NA
11898	ENSOCUG00000025499	45.62425191	3.09707976	0.560632047	5.524264579	3.31E-08	1.25E-06			NA
3180	ENSOCUG00000005358	616.6625252	-1.974968539	0.357836668	-5.519189942	3.41E-08	1.28E-06	acyl-CoA thioesterase 12	ACOT12	NA
7881	ENSOCUG00000013695	1436.825696	1.51921314	0.275265841	5.519076152	3.41E-08	1.28E-06	ring finger protein 19B	RNF19B	NA
9585	ENSOCUG00000016712	18.97217613	5.311419398	0.966661683	5.49460012	3.92E-08	1.46E-06	delta/notch like EGF repeat containing	DNER	NA
438	ENSOCUG00000000728	307.6593191	-1.612911673	0.294013943	-5.485833958	4.12E-08	1.53E-06	geminin DNA replication inhibitor	GMNN	NA
1952	ENSOCUG00000003303	83.03751891	1.919911331	0.350151738	5.483083831	4.18E-08	1.55E-06	CD83 molecule	CD83	NA
460	ENSOCUG00000000771	21.67654806	4.419599691	0.807765358	5.471390479	4.47E-08	1.66E-06			NA
6460	ENSOCUG00000011089	20267.87219	1.795035446	0.328349069	5.466851027	4.58E-08	1.69E-06	Oryctolagus cuniculus inter-alpha-trypsin inhibitor heavy chain 4 (ITIH4), mRNA.	ITIH4	NA
8569	ENSOCUG00000014985	1153.455607	-1.225212275	0.22412841	-5.466563888	4.59E-08	1.69E-06	growth factor receptor bound protein 10	GRB10	NA
9057	ENSOCUG00000015820	60.10973053	2.596296643	0.474970217	5.466230411	4.60E-08	1.69E-06	MAX dimerization protein 1	MXD1	NA
6254	ENSOCUG00000010706	78.34428597	2.890530986	0.529256428	5.461494342	4.72E-08	1.73E-06	FOS like 2, AP-1 transcription factor subunit	FOSL2	NA
11155	ENSOCUG00000023285	71.90768822	-2.886970861	0.528780671	-5.459675476	4.77E-08	1.75E-06			NA
1892	ENSOCUG00000003203	184.2662543	-2.440989096	0.448472649	-5.442894012	5.24E-08	1.91E-06	TPX2 microtubule nucleation factor	TPX2	NA
1399	ENSOCUG00000002380	2111.021897	-1.255159265	0.230737766	-5.439765186	5.34E-08	1.94E-06	nitrilase 1	NIT1	NA
3069	ENSOCUG00000005175	3036.870663	1.450033237	0.266557309	5.43985547	5.33E-08	1.94E-06	quiescin sulfhydryl oxidase 1	QSOX1	NA
5155	ENSOCUG00000008771	40.46681649	2.799012627	0.514733148	5.437793614	5.39E-08	1.95E-06	Oryctolagus cuniculus interleukin 1 alpha (IL1A), mRNA.	IL1A	NA
8038	ENSOCUG00000014003	40.95908555	-2.703025056	0.497582305	-5.43231749	5.56E-08	2.01E-06	BUB1 mitotic checkpoint serine/threonine kinase	BUB1	NA
9357	ENSOCUG00000016311	2625.381223	1.251241404	0.230387055	5.431040406	5.60E-08	2.02E-06	glutaminase 2	GLS2	NA
9454	ENSOCUG00000016491	43.77788189	-2.973827111	0.54871116	-5.419658514	5.97E-08	2.15E-06	kinesin family member 14	KIF14	NA
43	ENSOCUG00000000074	192.1659163	-2.13554215	0.394242753	-5.416820309	6.07E-08	2.18E-06			NA
9403	ENSOCUG00000016394	391.7283922	1.768577339	0.326872401	5.410604677	6.28E-08	2.25E-06	N-myc downstream regulated 1	NDRG1	NA
1504	ENSOCUG00000002572	260.7191428	-1.962893076	0.363059363	-5.406534788	6.43E-08	2.29E-06	leucine rich repeat containing 3	LRRC3	NA
8613	ENSOCUG00000015068	78.29702118	-2.588624119	0.479391385	-5.399813594	6.67E-08	2.37E-06	kinesin family member 23	KIF23	NA
9922	ENSOCUG00000017322	571.9117913	-1.514467138	0.280577167	-5.397684892	6.75E-08	2.40E-06	erb-b2 receptor tyrosine kinase 3	ERBB3	NA
7449	ENSOCUG00000012904	39.07215642	-2.543782134	0.471543785	-5.394583104	6.87E-08	2.43E-06	layilin	LAYN	NA
244	ENSOCUG00000000416	362.0287657	-1.706857061	0.316652263	-5.390320113	7.03E-08	2.48E-06	armadillo repeat containing X-linked 2	ARMCX2	NA
12497	ENSOCUG00000027409	67.62179145	-2.455583906	0.455668588	-5.388969018	7.09E-08	2.50E-06			NA
5324	ENSOCUG00000009065	405.0787527	-1.852778834	0.343871528	-5.387997214	7.12E-08	2.50E-06	histamine N-methyltransferase	HNMT	NA
1643	ENSOCUG00000002814	386.004291	-2.475007229	0.459528404	-5.385972241	7.21E-08	2.52E-06	DNA topoisomerase II alpha	TOP2A	NA
7095	ENSOCUG00000012298	271.7618043	-1.223414831	0.227135361	-5.386280775	7.19E-08	2.52E-06	outer dense fiber of sperm tails 2	ODF2	NA
4514	ENSOCUG00000007703	696.0684447	1.798453622	0.334235957	5.380790386	7.42E-08	2.59E-06	sushi domain containing 6	SUSD6	NA
8771	ENSOCUG00000015350	46.89832066	-2.093749436	0.389132767	-5.380552893	7.43E-08	2.59E-06	coiled-coil domain containing 142	CCDC142	NA
12120	ENSOCUG00000026185	97.5657126	1.888600739	0.351038772	5.3800346	7.45E-08	2.59E-06	RNA binding motif protein 43	RBM43	NA
3282	ENSOCUG00000005527	209.1513495	1.443542398	0.26846248	5.377073166	7.57E-08	2.62E-06			NA
11806	ENSOCUG00000025186	30.47315691	-2.725048945	0.50678322	-5.377149119	7.57E-08	2.62E-06			NA
15377	ENSOCUG00000039230	53.44769287	3.397692733	0.632394816	5.3727397	7.75E-08	2.67E-06			NA
1506	ENSOCUG00000002574	1727.588697	2.277972686	0.425461385	5.354123227	8.60E-08	2.96E-06	STEAP4 metalloreductase	STEAP4	NA
12316	ENSOCUG00000026777	218.9797866	2.210558837	0.413929876	5.340418673	9.27E-08	3.18E-06			NA
15379	ENSOCUG00000039234	50.42078298	2.669374014	0.499950442	5.339277232	9.33E-08	3.19E-06			NA
1939	ENSOCUG00000003277	73.42314067	-2.413944486	0.452265654	-5.337448163	9.43E-08	3.22E-06			NA
7190	ENSOCUG00000012451	303.793481	1.519503243	0.284862888	5.334156561	9.60E-08	3.27E-06	eukaryotic translation initiation factor 2 alpha kinase 3	EIF2AK3	NA
3450	ENSOCUG00000005820	158.3309124	-2.530791224	0.475428869	-5.32317532	1.02E-07	3.47E-06	ribonucleotide reductase regulatory subunit M2	RRM2	NA
13779	ENSOCUG00000032589	80.14180398	2.688319582	0.505337135	5.319853604	1.04E-07	3.52E-06			NA
12803	ENSOCUG00000029076	134.2919864	2.190373734	0.412311198	5.312428441	1.08E-07	3.66E-06			NA
6582	ENSOCUG00000011319	225.1592609	2.395921035	0.451125524	5.310985324	1.09E-07	3.68E-06	coiled-coil domain containing 117	CCDC117	NA
9992	ENSOCUG00000017438	18.69391252	4.909270645	0.928000836	5.290157565	1.22E-07	4.11E-06	Oryctolagus cuniculus selectin E (SELE), mRNA.	SELE	NA
4832	ENSOCUG00000008221	1534.254325	1.445742912	0.273433378	5.287368067	1.24E-07	4.16E-06	DNA topoisomerase I	TOP1	NA
7765	ENSOCUG00000013488	397.1404665	2.541017065	0.480543747	5.28779551	1.24E-07	4.16E-06			NA
5173	ENSOCUG00000008800	46.1969982	-2.516235387	0.476009836	-5.286099564	1.25E-07	4.18E-06	zwilch kinetochore protein	ZWILCH	NA
11770	ENSOCUG00000025071	138.203647	1.520307669	0.288011146	5.278641778	1.30E-07	4.34E-06	jumonji domain containing 6, arginine demethylase and lysine hydroxylase	JMJD6	NA
12298	ENSOCUG00000026713	95.40269563	-1.981716706	0.375454695	-5.278177991	1.30E-07	4.34E-06	5.8S ribosomal RNA	5_8S_rRNA	NA
8430	ENSOCUG00000014748	1538.874637	1.267645011	0.240252191	5.276309898	1.32E-07	4.38E-06	pyruvate dehydrogenase E1 alpha 1 subunit	PDHA1	NA
7508	ENSOCUG00000013012	548.5940047	-1.181158207	0.223960762	-5.273951536	1.34E-07	4.42E-06	dynein light chain Tctex-type 1	DYNLT1	NA
1056	ENSOCUG00000001828	198.1346483	-1.769716999	0.33572322	-5.271357152	1.35E-07	4.47E-06	ceramide kinase	CERK	NA
10018	ENSOCUG00000017492	168.9500776	-2.311369785	0.438799734	-5.267482187	1.38E-07	4.56E-06			NA
12421	ENSOCUG00000027166	144.9839851	-2.240087741	0.425420628	-5.26558327	1.40E-07	4.60E-06			NA
10049	ENSOCUG00000017546	315.7311239	1.790732424	0.34064324	5.256914601	1.46E-07	4.81E-06			NA
9231	ENSOCUG00000016120	198.4009509	1.294124149	0.246367072	5.252829203	1.50E-07	4.90E-06			NA
1205	ENSOCUG00000002076	352.4110513	-1.31277918	0.250133116	-5.248322182	1.53E-07	5.01E-06	damage specific DNA binding protein 2	DDB2	NA
9117	ENSOCUG00000015909	96.45249123	-2.16956926	0.413761699	-5.243523665	1.58E-07	5.13E-06	heparin binding EGF like growth factor	HBEGF	NA
8487	ENSOCUG00000014843	809.0864204	1.525632818	0.291016786	5.242422065	1.58E-07	5.15E-06	ankyrin repeat and FYVE domain containing 1	ANKFY1	NA
2915	ENSOCUG00000004930	510.7155531	2.205717012	0.421065953	5.238412163	1.62E-07	5.23E-06	ring finger and CCCH-type domains 1	RC3H1	NA
6690	ENSOCUG00000011529	462.8685416	-1.166114708	0.222586545	-5.238927203	1.62E-07	5.23E-06			NA
8525	ENSOCUG00000014910	194.7386463	1.854454028	0.354015173	5.238346174	1.62E-07	5.23E-06	TCDD inducible poly(ADP-ribose) polymerase	TIPARP	NA
2382	ENSOCUG00000004054	132.260655	-2.410299769	0.461166788	-5.226525046	1.73E-07	5.57E-06	coiled-coil domain containing 34	CCDC34	NA
12234	ENSOCUG00000026515	343.7690721	7.540810423	1.443159735	5.225208436	1.74E-07	5.59E-06	C-X-C motif chemokine ligand 11	CXCL11	NA
1169	ENSOCUG00000002017	537.5077669	-1.561730719	0.299745356	-5.210191544	1.89E-07	6.04E-06			NA
7110	ENSOCUG00000012326	555.6787851	2.152265277	0.413075019	5.210349642	1.88E-07	6.04E-06	interleukin 18 binding protein	IL18BP	NA
3602	ENSOCUG00000006066	188.4485285	1.448847227	0.278200933	5.207916499	1.91E-07	6.10E-06	argonaute RISC catalytic component 2	AGO2	NA
12224	ENSOCUG00000026491	24.43636146	3.29055382	0.631966014	5.206852501	1.92E-07	6.12E-06			NA
9836	ENSOCUG00000017157	360.0172146	-1.607288529	0.308854572	-5.20403023	1.95E-07	6.20E-06			NA
5092	ENSOCUG00000008676	55.79637611	-2.112659059	0.406012523	-5.203433249	1.96E-07	6.21E-06	C-type lectin domain containing 14A	CLEC14A	NA
558	ENSOCUG00000000930	58.16495459	-2.209222823	0.425029761	-5.197807365	2.02E-07	6.37E-06	kinesin family member 15	KIF15	NA
5359	ENSOCUG00000009119	323.7731681	-1.737926909	0.334362942	-5.197725854	2.02E-07	6.37E-06	TBC1 domain family member 31	TBC1D31	NA
8439	ENSOCUG00000014764	707.3041836	-1.419870319	0.27349061	-5.191660218	2.08E-07	6.57E-06			NA
6018	ENSOCUG00000010302	255.2518161	-1.259653798	0.242876923	-5.186387348	2.14E-07	6.74E-06	coiled-coil domain containing 28A	CCDC28A	NA
2675	ENSOCUG00000004525	18.50670418	5.168499234	0.998303456	5.177282723	2.25E-07	7.06E-06	NADH:ubiquinone oxidoreductase complex assembly factor 2	NDUFAF2	NA
9232	ENSOCUG00000016123	538.8595541	1.538368756	0.29719247	5.176338265	2.26E-07	7.08E-06	UDP-glucose glycoprotein glucosyltransferase 1	UGGT1	NA
5473	ENSOCUG00000009340	489.4943531	-1.992704721	0.385103123	-5.174470432	2.29E-07	7.14E-06	ArfGAP with RhoGAP domain, ankyrin repeat and PH domain 3	ARAP3	NA
7544	ENSOCUG00000013069	275.1688069	1.691274718	0.326935483	5.173114592	2.30E-07	7.18E-06	ELOVL fatty acid elongase 6	ELOVL6	NA
6110	ENSOCUG00000010464	138.1039684	-1.525676675	0.295013536	-5.171548037	2.32E-07	7.21E-06			NA
9809	ENSOCUG00000017111	38.95886923	-2.788641128	0.539315871	-5.17070103	2.33E-07	7.21E-06	kinesin family member 4A	KIF4A	NA
10597	ENSOCUG00000021476	43.45984357	-2.301949231	0.445197315	-5.170626942	2.33E-07	7.21E-06			NA
10686	ENSOCUG00000021831	24340.70354	1.25533413	0.24277354	5.170802925	2.33E-07	7.21E-06	Oryctolagus cuniculus cytochrome P450 2C4 (CYP2C4), mRNA.	CYP2C4	100349436
12483	ENSOCUG00000027371	40.34544279	-2.839544226	0.549281678	-5.169559337	2.35E-07	7.23E-06	kinesin family member 2C	KIF2C	NA
2375	ENSOCUG00000004042	2275.233768	1.279057437	0.247530106	5.167280275	2.38E-07	7.31E-06	protein tyrosine phosphatase receptor type F	PTPRF	NA
2530	ENSOCUG00000004291	94.84314126	2.056359322	0.398258245	5.163381675	2.43E-07	7.44E-06	immunoglobulin superfamily member 6	IGSF6	NA
14738	ENSOCUG00000036576	17.63074478	4.149546234	0.804152829	5.160146283	2.47E-07	7.56E-06			NA
2896	ENSOCUG00000004898	36.62519392	-2.756033192	0.534269733	-5.158505195	2.49E-07	7.61E-06	cell division cycle 6	CDC6	NA
189	ENSOCUG00000000324	186.9999647	1.558542166	0.3022096	5.157156383	2.51E-07	7.65E-06	proline-serine-threonine phosphatase interacting protein 2	PSTPIP2	NA
4821	ENSOCUG00000008202	572.5922709	1.38678463	0.268966546	5.155974407	2.52E-07	7.68E-06	Oryctolagus cuniculus Fas cell surface death receptor (FAS), mRNA.		NA
9774	ENSOCUG00000017043	69.32948752	-2.783997186	0.54121296	-5.143995783	2.69E-07	8.17E-06	cell division cycle associated 8	CDCA8	NA
11826	ENSOCUG00000025241	2233.253454	1.602074113	0.311767551	5.138681399	2.77E-07	8.38E-06			NA
11217	ENSOCUG00000023448	36298.42859	1.258219339	0.24497091	5.136198986	2.80E-07	8.48E-06	glutathione S-transferase mu 2 (muscle)	GSTM2	100009073
1108	ENSOCUG00000001912	425.6537005	-1.520297289	0.296638951	-5.125076406	2.97E-07	8.98E-06	plexin B1	PLXNB1	NA
1188	ENSOCUG00000002051	11.05554565	-6.837909194	1.33441416	-5.124278052	2.99E-07	8.99E-06			NA
539	ENSOCUG00000000901	18.06383189	-4.645437343	0.906718874	-5.123349116	3.00E-07	9.02E-06	seizure related 6 homolog like 2	SEZ6L2	NA
11976	ENSOCUG00000025762	1047.644707	1.371641635	0.268175349	5.114719298	3.14E-07	9.42E-06	pyroglutamyl-peptidase I	PGPEP1	NA
3752	ENSOCUG00000006344	200.7622907	1.29902591	0.254114492	5.111970985	3.19E-07	9.54E-06	GRIP and coiled-coil domain containing 1	GCC1	NA
9695	ENSOCUG00000016916	85.02712458	-1.66299038	0.325376655	-5.110970172	3.21E-07	9.57E-06	centrosomal protein 85	CEP85	NA
12882	ENSOCUG00000029263	134.7189408	-1.776761685	0.347696837	-5.110088727	3.22E-07	9.60E-06	retinoic acid receptor responder 1	RARRES1	NA
8464	ENSOCUG00000014801	1129.801203	2.002523578	0.391915786	5.109576214	3.23E-07	9.60E-06			NA
9372	ENSOCUG00000016333	146.9116412	-1.623568531	0.317885492	-5.10740053	3.27E-07	9.69E-06			NA
11492	ENSOCUG00000024251	16.88661255	6.610625745	1.294516938	5.106635186	3.28E-07	9.71E-06			NA
7763	ENSOCUG00000013482	23.39120524	-2.875625559	0.563307705	-5.104892996	3.31E-07	9.78E-06			NA
13390	ENSOCUG00000030959	11.19221968	-6.871620169	1.346885687	-5.101858483	3.36E-07	9.92E-06	isopentenyl-diphosphate delta isomerase 2	IDI2	NA
12246	ENSOCUG00000026549	271.2031178	-1.815848324	0.35599652	-5.100747405	3.38E-07	9.96E-06			NA
9331	ENSOCUG00000016264	1559.280689	1.289026884	0.252742142	5.100166023	3.39E-07	9.97E-06	glutamyl aminopeptidase	ENPEP	NA
4421	ENSOCUG00000007527	194.6785231	-1.440527279	0.282597504	-5.097452246	3.44E-07	1.01E-05	coiled-coil domain containing 125	CCDC125	NA
2624	ENSOCUG00000004434	531.0491408	1.684236983	0.330587924	5.094671833	3.49E-07	1.02E-05	chromodomain helicase DNA binding protein 1	CHD1	NA
13361	ENSOCUG00000030827	94.47566672	-1.836380082	0.360521947	-5.09367071	3.51E-07	1.03E-05			NA
3035	ENSOCUG00000005116	1857.358506	1.562707694	0.307581508	5.080629532	3.76E-07	1.10E-05	phosphoinositide-3-kinase regulatory subunit 1	PIK3R1	NA
9645	ENSOCUG00000016813	19.28272016	4.320706664	0.850695252	5.079029948	3.79E-07	1.10E-05	oxidized low density lipoprotein receptor 1	OLR1	NA
9361	ENSOCUG00000016318	13386.06952	1.056194199	0.207971065	5.078563212	3.80E-07	1.10E-05	serpin family A member 6	SERPINA6	NA
11704	ENSOCUG00000024892	288.0160167	1.326063776	0.261260212	5.075643799	3.86E-07	1.12E-05	NLR family member X1	NLRX1	NA
1670	ENSOCUG00000002858	247.1964535	-2.426769052	0.478239664	-5.07437847	3.89E-07	1.12E-05	cyclin dependent kinase 1	CDK1	NA
514	ENSOCUG00000000852	499.9869264	-1.358244641	0.268112413	-5.065952104	4.06E-07	1.17E-05	coiled-coil domain containing 181	CCDC181	NA
1283	ENSOCUG00000002193	578.4665	-1.410358806	0.27861011	-5.062123575	4.15E-07	1.19E-05	nucleoporin 93	NUP93	NA
5935	ENSOCUG00000010159	205.7123016	-1.940542358	0.383420324	-5.061135875	4.17E-07	1.20E-05	fatty acid desaturase 6	FADS6	NA
8970	ENSOCUG00000015681	139.7362619	-2.184888071	0.432146209	-5.055900123	4.28E-07	1.23E-05	Rac GTPase activating protein 1	RACGAP1	NA
13387	ENSOCUG00000030940	15.9706633	4.035886115	0.79833797	5.055360346	4.30E-07	1.23E-05	fatty acid 2-hydroxylase	FA2H	NA
700	ENSOCUG00000001171	84.57807805	-2.630235045	0.520391144	-5.05434244	4.32E-07	1.23E-05	NUF2 component of NDC80 kinetochore complex	NUF2	NA
4363	ENSOCUG00000007432	3746.94729	1.327803699	0.262971172	5.049236728	4.44E-07	1.26E-05	acetyl-CoA carboxylase beta	ACACB	NA
1370	ENSOCUG00000002332	360.4001139	-1.290030058	0.256723311	-5.024982167	5.03E-07	1.43E-05	ELMO domain containing 3	ELMOD3	NA
5756	ENSOCUG00000009882	103.579324	-1.61460624	0.321557812	-5.021200487	5.13E-07	1.46E-05	non-SMC condensin I complex subunit H	NCAPH	NA
456	ENSOCUG00000000763	353.6095005	-1.229360794	0.244901894	-5.019809255	5.17E-07	1.46E-05	phospholipase A2 group VII	PLA2G7	NA
4553	ENSOCUG00000007769	878.1049494	0.988451318	0.197123643	5.014372215	5.32E-07	1.50E-05	transmembrane protein 97	TMEM97	NA
4375	ENSOCUG00000007452	127.5233949	1.718097157	0.34269794	5.013444651	5.35E-07	1.51E-05	RAB27A, member RAS oncogene family	RAB27A	NA
5379	ENSOCUG00000009160	376.511368	1.592586477	0.317810635	5.011117631	5.41E-07	1.52E-05	interleukin 17 receptor A	IL17RA	NA
10274	ENSOCUG00000017934	414.1466993	1.411079319	0.281604351	5.010857662	5.42E-07	1.52E-05	activin A receptor type 1B	ACVR1B	NA
5885	ENSOCUG00000010090	130.8459894	-2.103157772	0.419907479	-5.008621842	5.48E-07	1.54E-05	dCTP pyrophosphatase 1	DCTPP1	NA
9746	ENSOCUG00000016996	142.3249078	-1.467608165	0.293065869	-5.0077758	5.51E-07	1.54E-05	centrosomal protein 68	CEP68	NA
12364	ENSOCUG00000026944	26.31778599	2.931602482	0.585463427	5.007319584	5.52E-07	1.54E-05			NA
11786	ENSOCUG00000025113	192.3493678	-1.865225767	0.373510892	-4.993765388	5.92E-07	1.65E-05	MYCL proto-oncogene, bHLH transcription factor	MYCL	NA
12073	ENSOCUG00000026029	873.4276606	1.137700977	0.227919079	4.991688198	5.99E-07	1.67E-05			NA
11020	ENSOCUG00000022883	66.79519791	-2.012873014	0.403470776	-4.988894196	6.07E-07	1.69E-05	glycerophosphodiester phosphodiesterase domain containing 3	GDPD3	NA
6229	ENSOCUG00000010659	34.83086714	-3.071096946	0.615702092	-4.987959254	6.10E-07	1.69E-05	ADAM metallopeptidase domain 23	ADAM23	NA
7068	ENSOCUG00000012236	240.6661839	1.596884725	0.320316024	4.985341373	6.19E-07	1.71E-05	transmembrane protein 30B	TMEM30B	NA
5317	ENSOCUG00000009055	21.50492275	2.895644914	0.581012313	4.983792684	6.23E-07	1.72E-05	CD69 molecule	CD69	NA
6668	ENSOCUG00000011488	75.03176153	-2.501575514	0.502281844	-4.980421932	6.34E-07	1.74E-05	FA complementation group I	FANCI	NA
9849	ENSOCUG00000017191	114.1144967	2.002368231	0.402023845	4.980720059	6.33E-07	1.74E-05	ADP-ribosyltransferase 4 (Dombrock blood group)	ART4	NA
4479	ENSOCUG00000007629	542.581236	-1.133352515	0.227851713	-4.974079405	6.56E-07	1.80E-05	prolyl 3-hydroxylase family member 4 (inactive)	P3H4	NA
10398	ENSOCUG00000020913	9.946971991	6.828854107	1.372948292	4.973861102	6.56E-07	1.80E-05			NA
9467	ENSOCUG00000016509	12737.05309	1.48255106	0.298173673	4.972105834	6.62E-07	1.81E-05			NA
4881	ENSOCUG00000008303	282.4720283	4.161818024	0.837221958	4.970985273	6.66E-07	1.82E-05	Oryctolagus cuniculus matrix metallopeptidase 12 (MMP12), mRNA.	MMP12	NA
5671	ENSOCUG00000009739	661.760608	2.077122228	0.418236696	4.966379676	6.82E-07	1.85E-05	prolyl 4-hydroxylase subunit alpha 1	P4HA1	NA
6958	ENSOCUG00000012028	477.0636737	1.904613025	0.383497095	4.966434029	6.82E-07	1.85E-05	Pim-1 proto-oncogene, serine/threonine kinase	PIM1	NA
8842	ENSOCUG00000015453	19674.59954	1.890582348	0.380678543	4.966348598	6.82E-07	1.85E-05	tryptophan 2,3-dioxygenase	TDO2	NA
8072	ENSOCUG00000014063	432.8357361	-1.320219257	0.265865751	-4.965736481	6.84E-07	1.85E-05			NA
1816	ENSOCUG00000003076	16.50324891	5.68895275	1.145911917	4.964563737	6.89E-07	1.86E-05	calcitonin related polypeptide beta	CALCB	NA
15347	ENSOCUG00000039107	343.3215215	-1.655942925	0.333747877	-4.961658296	6.99E-07	1.89E-05			NA
9461	ENSOCUG00000016501	4811.071463	1.061953497	0.214684716	4.946572431	7.55E-07	2.03E-05	SEC61 translocon alpha 1 subunit	SEC61A1	NA
10085	ENSOCUG00000017615	1343.284811	1.375779016	0.278275635	4.943943494	7.66E-07	2.06E-05	solute carrier family 13 member 3	SLC13A3	NA
11506	ENSOCUG00000024298	612.1400781	1.055013928	0.213719703	4.936437361	7.96E-07	2.13E-05	ninjurin 1	NINJ1	NA
5898	ENSOCUG00000010109	3230.392523	3.790998617	0.768448414	4.933315689	8.08E-07	2.17E-05	baculoviral IAP repeat containing 3	BIRC3	NA
15383	ENSOCUG00000039248	96.06334825	-1.85528256	0.376105491	-4.932878153	8.10E-07	2.17E-05	armadillo repeat containing X-linked 4	ARMCX4	NA
15089	ENSOCUG00000037987	23.06823134	2.895085125	0.587024692	4.931794465	8.15E-07	2.17E-05			NA
11591	ENSOCUG00000024550	92.53082619	-1.806238598	0.366319705	-4.930771054	8.19E-07	2.18E-05	transcription factor AP-4	TFAP4	NA
9098	ENSOCUG00000015880	1447.841768	1.081981425	0.219668055	4.925529216	8.41E-07	2.24E-05	stress induced phosphoprotein 1	STIP1	NA
14319	ENSOCUG00000034762	16.79976859	5.71405217	1.160289262	4.924679004	8.45E-07	2.24E-05			NA
5821	ENSOCUG00000009999	44.2677022	2.199881442	0.446998546	4.921451003	8.59E-07	2.27E-05			NA
6999	ENSOCUG00000012101	92.00246053	2.111506862	0.429211433	4.919502834	8.68E-07	2.29E-05	AT-rich interaction domain 5A	ARID5A	NA
6982	ENSOCUG00000012076	1122.672144	1.051140823	0.213891487	4.914364925	8.91E-07	2.35E-05	MYB binding protein 1a	MYBBP1A	NA
7487	ENSOCUG00000012983	18.87683705	3.097071441	0.630317494	4.913510208	8.95E-07	2.36E-05	neurexophilin 1	NXPH1	NA
11890	ENSOCUG00000025487	294.3806636	1.41495743	0.288116792	4.911055057	9.06E-07	2.38E-05			NA
10679	ENSOCUG00000021796	3065.173576	0.9815365	0.199977574	4.908232851	9.19E-07	2.41E-05	Oryctolagus cuniculus LIM and SH3 protein 1 (LASP1), mRNA.	LASP1	NA
12603	ENSOCUG00000027743	54.60364552	-2.60834304	0.531714636	-4.905531774	9.32E-07	2.44E-05			NA
9043	ENSOCUG00000015790	118.0520222	-1.953459249	0.398268611	-4.904878755	9.35E-07	2.44E-05	kinesin family member 20A	KIF20A	NA
5931	ENSOCUG00000010155	195.1243865	-2.04955708	0.418506877	-4.897308011	9.72E-07	2.54E-05			NA
6217	ENSOCUG00000010633	452.1543904	1.160975405	0.237221883	4.89404852	9.88E-07	2.56E-05	heme oxygenase 1	HMOX1	NA
6670	ENSOCUG00000011491	869.1291526	-1.036510547	0.211794352	-4.893948017	9.88E-07	2.56E-05	influenza virus NS1A binding protein	IVNS1ABP	NA
6881	ENSOCUG00000011891	91.70518699	1.705059785	0.34838767	4.894145034	9.87E-07	2.56E-05	TLE family member 4, transcriptional corepressor	TLE4	NA
8724	ENSOCUG00000015270	14.38441247	6.376539624	1.302715666	4.89480536	9.84E-07	2.56E-05			NA
1367	ENSOCUG00000002324	1307.803745	1.200254373	0.24536792	4.891651587	1.00E-06	2.58E-05	PHD and ring finger domains 1	PHRF1	NA
2505	ENSOCUG00000004252	33.9595938	-2.64477973	0.540683066	-4.891552732	1.00E-06	2.58E-05	family with sequence similarity 131 member C	FAM131C	NA
5339	ENSOCUG00000009088	125.5087976	1.741631042	0.356102724	4.890810778	1.00E-06	2.59E-05	Oryctolagus cuniculus STEAP family member 1 (STEAP1), mRNA.		NA
9530	ENSOCUG00000016614	448.914545	1.136233216	0.232430053	4.888495267	1.02E-06	2.61E-05	nudE neurodevelopment protein 1 like 1	NDEL1	NA
13152	ENSOCUG00000029954	1261.385841	4.904174383	1.003276893	4.888156418	1.02E-06	2.61E-05			NA
4146	ENSOCUG00000007039	63807.35698	1.772683877	0.362951988	4.884072651	1.04E-06	2.66E-05			NA
13648	ENSOCUG00000032006	1138.918925	1.442748168	0.295784938	4.877693158	1.07E-06	2.75E-05			NA
5624	ENSOCUG00000009646	2538.681738	1.348661866	0.276531445	4.87706513	1.08E-06	2.75E-05	pescadillo ribosomal biogenesis factor 1	PES1	NA
6457	ENSOCUG00000011085	2483.621162	1.148243666	0.235534595	4.875053129	1.09E-06	2.77E-05	cathepsin S	CTSS	NA
8202	ENSOCUG00000014317	123177.4258	1.485784896	0.304832164	4.874108031	1.09E-06	2.78E-05	polymeric immunoglobulin receptor	PIGR	NA
5601	ENSOCUG00000009598	870.7126495	1.503547962	0.30861447	4.871929571	1.11E-06	2.81E-05	latent transforming growth factor beta binding protein 1	LTBP1	NA
12510	ENSOCUG00000027452	109.4422944	-2.014751187	0.414777456	-4.857426941	1.19E-06	3.02E-05			NA
1044	ENSOCUG00000001816	83.35617617	1.984916062	0.409321504	4.84928362	1.24E-06	3.14E-05	phospholipase C epsilon 1	PLCE1	NA
3203	ENSOCUG00000005395	377.0036114	-1.190035897	0.245484079	-4.847711113	1.25E-06	3.16E-05	inositol polyphosphate-5-phosphatase B	INPP5B	NA
15439	ENSOCUG00000039424	1121.732155	-1.265171842	0.261084332	-4.845835952	1.26E-06	3.18E-05			NA
6548	ENSOCUG00000011258	40.95360211	-2.102525794	0.434510666	-4.838835864	1.31E-06	3.28E-05	inner centromere protein	INCENP	NA
12324	ENSOCUG00000026800	725.1868537	2.152577773	0.444863141	4.838741566	1.31E-06	3.28E-05			NA
5170	ENSOCUG00000008796	366.2263843	1.882540762	0.389156474	4.837490535	1.31E-06	3.30E-05	terminal nucleotidyltransferase 5A	TENT5A	NA
7351	ENSOCUG00000012721	524.4433369	-1.417267111	0.293055957	-4.836165516	1.32E-06	3.31E-05	DAB adaptor protein 2	DAB2	NA
8056	ENSOCUG00000014029	495.8145392	-1.853196145	0.383299953	-4.834845745	1.33E-06	3.33E-05	SET domain containing 4	SETD4	NA
5854	ENSOCUG00000010046	168.1167809	-1.969127335	0.407410335	-4.833277824	1.34E-06	3.35E-05	thymidine kinase 1	TK1	NA
6983	ENSOCUG00000012078	2237.65474	1.594576185	0.330185537	4.829333829	1.37E-06	3.41E-05	3'-phosphoadenosine 5'-phosphosulfate synthase 2	PAPSS2	NA
13925	ENSOCUG00000033176	78.37895121	-1.587077471	0.328645322	-4.829149733	1.37E-06	3.41E-05			NA
2730	ENSOCUG00000004613	782.9243156	1.007356246	0.208619596	4.828675079	1.37E-06	3.41E-05	leucine rich repeat containing 59	LRRC59	NA
1336	ENSOCUG00000002278	239.1181156	1.167412649	0.241985135	4.82431555	1.40E-06	3.48E-05	phosphatidylglycerophosphate synthase 1	PGS1	NA
5345	ENSOCUG00000009097	971.5292518	1.881171736	0.390288158	4.819955973	1.44E-06	3.55E-05	syndecan 4	SDC4	NA
8714	ENSOCUG00000015256	314.0158479	1.301475873	0.270209154	4.81654989	1.46E-06	3.61E-05	G protein-coupled receptor associated sorting protein 2	GPRASP2	NA
3257	ENSOCUG00000005491	367.9697474	1.270512592	0.26390981	4.814192365	1.48E-06	3.64E-05	CDKN2A interacting protein	CDKN2AIP	NA
11180	ENSOCUG00000023355	340.8418445	-1.362360373	0.283173917	-4.811037645	1.50E-06	3.70E-05	myosin VIIA	MYO7A	NA
5992	ENSOCUG00000010249	39.99653678	-2.951450497	0.613923005	-4.807525491	1.53E-06	3.75E-05	ubiquitin conjugating enzyme E2 T	UBE2T	NA
13427	ENSOCUG00000031126	57.30289412	-3.05586508	0.635883259	-4.805701418	1.54E-06	3.78E-05			NA
13634	ENSOCUG00000031964	7632.165264	1.636421146	0.340947666	4.799625597	1.59E-06	3.89E-05			NA
2366	ENSOCUG00000004023	177.7934269	-1.513048961	0.315440103	-4.796628409	1.61E-06	3.94E-05	G0/G1 switch 2	G0S2	NA
8273	ENSOCUG00000014453	365.8614648	1.33831712	0.279011734	4.796633821	1.61E-06	3.94E-05	acetyl-CoA carboxylase alpha	ACACA	NA
3356	ENSOCUG00000005659	172.5398604	-2.058267887	0.429213843	-4.795436868	1.62E-06	3.95E-05	PHD finger protein 19	PHF19	NA
7750	ENSOCUG00000013461	2098.712745	-1.331179551	0.277631964	-4.794763293	1.63E-06	3.96E-05	Oryctolagus cuniculus crystallin lambda 1 (CRYL1), mRNA.	CRYL1	NA
9121	ENSOCUG00000015916	649.5870032	1.184784046	0.24711786	4.794408821	1.63E-06	3.96E-05	phosphatidylinositol-5-phosphate 4-kinase type 2 beta	PIP4K2B	NA
9349	ENSOCUG00000016293	324.4975524	-1.847427212	0.385394345	-4.793602287	1.64E-06	3.97E-05			NA
4339	ENSOCUG00000007383	221.1887231	2.543812187	0.530935016	4.791193101	1.66E-06	4.00E-05	cyclin T1	CCNT1	NA
10250	ENSOCUG00000017892	1520.374134	1.623407171	0.338809755	4.791500676	1.66E-06	4.00E-05	zinc finger CCCH-type containing, antiviral 1	ZC3HAV1	NA
133	ENSOCUG00000000224	251.8311309	-1.638292612	0.342245302	-4.786895831	1.69E-06	4.08E-05			NA
8051	ENSOCUG00000014021	5594.655269	1.242338197	0.259530344	4.786870685	1.69E-06	4.08E-05	solute carrier family 17 member 1	SLC17A1	NA
1200	ENSOCUG00000002071	1660.662203	-1.044093701	0.218416494	-4.78028779	1.75E-06	4.21E-05	glycerol-3-phosphate acyltransferase 4	GPAT4	NA
8997	ENSOCUG00000015724	135.3656087	2.067221206	0.432546533	4.779188011	1.76E-06	4.22E-05	suppressor of cytokine signaling 7	SOCS7	NA
4086	ENSOCUG00000006928	9188.256877	1.130364883	0.236869803	4.772093657	1.82E-06	4.36E-05	X-box binding protein 1	XBP1	NA
8705	ENSOCUG00000015236	17.56453831	4.194834672	0.878986333	4.772354829	1.82E-06	4.36E-05			NA
952	ENSOCUG00000001656	993.6209536	1.573552352	0.329765624	4.771729491	1.83E-06	4.36E-05	RIO kinase 2	RIOK2	NA
2389	ENSOCUG00000004061	1152.716884	-1.255665895	0.263277395	-4.769364634	1.85E-06	4.40E-05	leucine rich repeat containing G protein-coupled receptor 4	LGR4	NA
11046	ENSOCUG00000022950	51.72935088	2.064020334	0.432739496	4.769660162	1.85E-06	4.40E-05	pleckstrin homology like domain family A member 1	PHLDA1	NA
444	ENSOCUG00000000737	18.45885041	5.185433272	1.087859001	4.766640961	1.87E-06	4.45E-05	nuclear receptor subfamily 4 group A member 3	NR4A3	NA
3408	ENSOCUG00000005751	218.1976439	1.756307336	0.368513241	4.765927361	1.88E-06	4.46E-05	pleckstrin and Sec7 domain containing	PSD	NA
4370	ENSOCUG00000007440	209.8648227	1.254445223	0.263263705	4.764975954	1.89E-06	4.47E-05	integrin subunit alpha D	ITGAD	NA
2517	ENSOCUG00000004273	159.3236369	-1.810820808	0.380119375	-4.763821384	1.90E-06	4.49E-05	minichromosome maintenance complex component 3	MCM3	NA
13456	ENSOCUG00000031221	125.7105369	1.500804314	0.315154736	4.762118869	1.92E-06	4.52E-05			NA
7987	ENSOCUG00000013904	703.0094801	1.303726921	0.273828529	4.761106982	1.93E-06	4.54E-05	cytokine inducible SH2 containing protein	CISH	NA
3468	ENSOCUG00000005855	977.117419	-2.1407082	0.449803606	-4.759206402	1.94E-06	4.57E-05	aspartoacylase	ASPA	NA
1248	ENSOCUG00000002147	921.3459299	1.378401162	0.290068361	4.751987276	2.01E-06	4.73E-05	KH and NYN domain containing	KHNYN	NA
5949	ENSOCUG00000010181	30.33463552	-3.878136435	0.816614887	-4.749039599	2.04E-06	4.79E-05	Rho guanine nucleotide exchange factor 39	ARHGEF39	NA
4699	ENSOCUG00000007999	800.2584277	1.827836104	0.384957942	4.748144932	2.05E-06	4.80E-05	dual specificity phosphatase 1	DUSP1	NA
14918	ENSOCUG00000037255	44.29996017	-2.722952331	0.573489081	-4.748045639	2.05E-06	4.80E-05	kinetochore localized astrin (SPAG5) binding protein	KNSTRN	NA
9666	ENSOCUG00000016853	349.7613735	1.616332713	0.340954587	4.740609964	2.13E-06	4.97E-05	Janus kinase 2	JAK2	NA
10662	ENSOCUG00000021712	580.4979937	1.317909204	0.27893075	4.724861642	2.30E-06	5.36E-05	nuclear factor kappa B subunit 1	NFKB1	NA
1154	ENSOCUG00000001995	79.39564019	-1.746454676	0.369882734	-4.721644235	2.34E-06	5.44E-05	neurensin 1	NRSN1	NA
15292	ENSOCUG00000038891	74.56590207	-1.991563725	0.421846063	-4.721067464	2.35E-06	5.45E-05	cell division cycle associated 5	CDCA5	NA
2769	ENSOCUG00000004670	119.6805493	1.28716305	0.273353122	4.708792199	2.49E-06	5.77E-05			NA
6608	ENSOCUG00000011363	350.1283587	1.878872687	0.399616471	4.701689804	2.58E-06	5.97E-05	zinc finger protein 217	ZNF217	NA
2937	ENSOCUG00000004968	103.6576907	2.688177678	0.571914418	4.700314581	2.60E-06	6.00E-05	REL proto-oncogene, NF-kB subunit	REL	NA
611	ENSOCUG00000001020	178.6994872	-1.551834528	0.330205857	-4.699597224	2.61E-06	6.01E-05	G protein subunit alpha i1	GNAI1	NA
1182	ENSOCUG00000002039	180.8027727	-1.593208718	0.339194529	-4.697035419	2.64E-06	6.08E-05	ATP binding cassette subfamily C member 11	ABCC11	NA
4551	ENSOCUG00000007765	4688.469937	-0.956979078	0.203859213	-4.694313602	2.68E-06	6.15E-05	phosphoserine aminotransferase 1	PSAT1	NA
2151	ENSOCUG00000003662	176.6834017	1.331127721	0.283680663	4.692345641	2.70E-06	6.20E-05	plexin A1	PLXNA1	NA
13884	ENSOCUG00000033008	40.49666001	-2.03215946	0.43325808	-4.690413296	2.73E-06	6.25E-05			NA
3927	ENSOCUG00000006642	576.7946337	-1.136735257	0.242577239	-4.686075501	2.78E-06	6.37E-05	X-ray repair cross complementing 5	XRCC5	NA
9021	ENSOCUG00000015763	63.03529882	-2.405078087	0.513332409	-4.685225487	2.80E-06	6.39E-05	proline and serine rich coiled-coil 1	PSRC1	NA
4015	ENSOCUG00000006792	84.06110665	-2.358339439	0.503417996	-4.684654618	2.80E-06	6.39E-05	non-SMC condensin I complex subunit G	NCAPG	NA
13041	ENSOCUG00000029628	27.00476956	-4.390201704	0.93870008	-4.676894995	2.91E-06	6.63E-05			NA
13932	ENSOCUG00000033197	125.7668805	2.152367583	0.460320475	4.675802399	2.93E-06	6.66E-05			NA
1746	ENSOCUG00000002972	777.94553	1.440345986	0.308183968	4.673656434	2.96E-06	6.71E-05	glucuronic acid epimerase	GLCE	NA
1133	ENSOCUG00000001961	19.96546956	-3.712304611	0.794547377	-4.672225617	2.98E-06	6.75E-05	RAD51 associated protein 1	RAD51AP1	NA
7435	ENSOCUG00000012873	15.60268086	4.273451532	0.914697878	4.671981466	2.98E-06	6.75E-05	regulator of G protein signaling 1	RGS1	NA
5781	ENSOCUG00000009929	68.25243193	2.387421231	0.511200268	4.670226875	3.01E-06	6.80E-05			NA
721	ENSOCUG00000001215	570.8064312	2.210992108	0.473708415	4.667411513	3.05E-06	6.87E-05	homeodomain interacting protein kinase 3	HIPK3	NA
7799	ENSOCUG00000013547	3034.517736	1.017551606	0.218020083	4.667237948	3.05E-06	6.87E-05	ornithine aminotransferase	OAT	NA
5543	ENSOCUG00000009473	28.60163699	3.008519519	0.644909913	4.665022908	3.09E-06	6.94E-05	pannexin 1	PANX1	NA
7877	ENSOCUG00000013687	1873.386889	1.60378023	0.344035184	4.66167504	3.14E-06	7.04E-05	interleukin 13 receptor subunit alpha 1	IL13RA1	NA
1335	ENSOCUG00000002272	13.88922806	-4.672475671	1.002769659	-4.65957025	3.17E-06	7.09E-05	myosin heavy chain 7B	MYH7B	NA
3133	ENSOCUG00000005283	259.299467	2.2554401	0.484077402	4.659255087	3.17E-06	7.09E-05	zinc finger CCCH-type containing 12C	ZC3H12C	NA
6860	ENSOCUG00000011841	175.1951534	-1.785104836	0.38311184	-4.659487516	3.17E-06	7.09E-05	DNA ligase 1	LIG1	NA
2088	ENSOCUG00000003544	27.91411565	3.25580206	0.700387643	4.648571535	3.34E-06	7.45E-05	mal, T cell differentiation protein	MAL	NA
12303	ENSOCUG00000026735	190.2684562	1.387501046	0.298589611	4.646849701	3.37E-06	7.51E-05			NA
6858	ENSOCUG00000011835	54.81138022	2.542996536	0.54787567	4.641557702	3.46E-06	7.69E-05	Interleukin-8	CXCL8	NA
13023	ENSOCUG00000029588	1775.969635	4.145160547	0.893285778	4.640352112	3.48E-06	7.72E-05	C-X-C motif chemokine ligand 9	CXCL9	NA
7943	ENSOCUG00000013811	508.1060314	1.168435453	0.251863412	4.639163125	3.50E-06	7.75E-05	SCY1 like pseudokinase 3	SCYL3	NA
5464	ENSOCUG00000009324	100.5604259	2.392075538	0.51606148	4.635253029	3.57E-06	7.89E-05	gap junction protein alpha 1	GJA1	100008935
7557	ENSOCUG00000013095	327.8432739	-1.829078872	0.394725828	-4.633795774	3.59E-06	7.93E-05			NA
5511	ENSOCUG00000009413	37.72948225	-2.105201919	0.454987198	-4.626947592	3.71E-06	8.19E-05	small glutamine rich tetratricopeptide repeat containing beta	SGTB	NA
6167	ENSOCUG00000010547	992.5253315	-1.578106389	0.341113529	-4.626337725	3.72E-06	8.20E-05	HLF transcription factor, PAR bZIP family member	HLF	NA
1237	ENSOCUG00000002131	411.2034041	1.798421712	0.388925798	4.624074111	3.76E-06	8.28E-05	proteasome 20S subunit beta 8	PSMB8	NA
14855	ENSOCUG00000037023	73.46333923	-2.896688039	0.627188995	-4.618524978	3.86E-06	8.49E-05	GINS complex subunit 2		NA
8530	ENSOCUG00000014917	532.0198731	-1.408071587	0.305076366	-4.615472533	3.92E-06	8.60E-05	phosphodiesterase 2A	PDE2A	NA
4809	ENSOCUG00000008177	35.47143579	3.122704813	0.677141887	4.611595993	4.00E-06	8.75E-05	maltase-glucoamylase	MGAM	NA
7146	ENSOCUG00000012379	213.6967781	1.522931907	0.330481787	4.608217354	4.06E-06	8.88E-05	HIVEP zinc finger 1	HIVEP1	NA
9581	ENSOCUG00000016706	115.3726007	-2.216029282	0.480982006	-4.607301839	4.08E-06	8.89E-05	kinesin family member 11	KIF11	NA
11375	ENSOCUG00000023887	3497.573526	1.181295792	0.256396643	4.607298203	4.08E-06	8.89E-05			NA
14048	ENSOCUG00000033621	112.9415523	1.599695278	0.347350299	4.605423637	4.12E-06	8.96E-05			NA
9375	ENSOCUG00000016338	403.8572341	1.182006074	0.256828829	4.602310732	4.18E-06	9.08E-05	ergosterol biosynthesis 28 homolog	ERG28	NA
4931	ENSOCUG00000008399	18.18252123	-3.766722629	0.819221386	-4.597930051	4.27E-06	9.26E-05	cell division cycle 25C	CDC25C	NA
10615	ENSOCUG00000021533	184.6659473	-1.336177525	0.290666398	-4.596945278	4.29E-06	9.29E-05			NA
5181	ENSOCUG00000008815	97.69949938	-1.473052359	0.320486234	-4.596304619	4.30E-06	9.30E-05	zinc finger and BTB domain containing 26	ZBTB26	NA
9041	ENSOCUG00000015788	446.7281392	1.074161161	0.233731067	4.595714105	4.31E-06	9.31E-05	GRIP1 associated protein 1	GRIPAP1	NA
2328	ENSOCUG00000003958	18.3478935	2.977184645	0.64803856	4.594147372	4.35E-06	9.37E-05	CD163 molecule	CD163	NA
8903	ENSOCUG00000015554	651.1567069	1.69086572	0.368083318	4.593703748	4.35E-06	9.37E-05	Oryctolagus cuniculus selenoprotein I (SELENOI), mRNA.	SELENOI	100354509
9033	ENSOCUG00000015778	6100.484684	-1.288886596	0.280785672	-4.590286209	4.43E-06	9.52E-05	solute carrier family 25 member 47	SLC25A47	NA
8877	ENSOCUG00000015509	217.6978337	-1.853088374	0.404451593	-4.581730931	4.61E-06	9.90E-05	non-SMC condensin II complex subunit G2	NCAPG2	NA
7732	ENSOCUG00000013423	1024.173416	1.049648714	0.229282066	4.577979997	4.69E-06	0.000100587	STEAP3 metalloreductase	STEAP3	NA
13655	ENSOCUG00000032023	12.56891721	4.694652408	1.025539096	4.577741043	4.70E-06	0.000100587			NA
7020	ENSOCUG00000012152	1168.7721	1.257661677	0.274836847	4.576030072	4.74E-06	0.00010126	MCL1 apoptosis regulator, BCL2 family member	MCL1	NA
7729	ENSOCUG00000013417	1047.111638	1.197858127	0.261812155	4.57525789	4.76E-06	0.000101483			NA
10191	ENSOCUG00000017792	362.8487533	-1.735262972	0.379797666	-4.568914254	4.90E-06	0.000104447	eukaryotic translation initiation factor 4E binding protein 1	EIF4EBP1	NA
1664	ENSOCUG00000002848	29.33668721	2.558237537	0.56029235	4.56589767	4.97E-06	0.000105802	C-C motif chemokine ligand 5	CCL5	NA
2807	ENSOCUG00000004744	1126.943585	1.3629229	0.298666907	4.563354247	5.03E-06	0.000106933	sorting nexin 10	SNX10	NA
9569	ENSOCUG00000016684	1205.843861	-0.910117525	0.199499283	-4.56200899	5.07E-06	0.000107461	solute carrier family 25 member 15	SLC25A15	NA
2583	ENSOCUG00000004373	254.8669295	-1.079391729	0.236649773	-4.561135712	5.09E-06	0.000107749			NA
436	ENSOCUG00000000724	215.8930616	-1.237036146	0.2714946	-4.556393183	5.20E-06	0.000110046	solute carrier family 7 member 7	SLC7A7	NA
11977	ENSOCUG00000025772	212.5262477	-1.29575767	0.284479297	-4.554839966	5.24E-06	0.000110698	discs large MAGUK scaffold protein 4	DLG4	NA
14514	ENSOCUG00000035570	134.2963688	-2.000273813	0.439197537	-4.554383039	5.25E-06	0.000110775			NA
12134	ENSOCUG00000026219	217.7629653	1.404216499	0.308435843	4.552702058	5.30E-06	0.0001115	ureidoimidazoline (2-oxo-4-hydroxy-4-carboxy-5-) decarboxylase	URAD	NA
7120	ENSOCUG00000012338	1786.724579	1.332523658	0.292784659	4.551207234	5.33E-06	0.00011213	DEAD-box helicase 3 X-linked	DDX3X	NA
15026	ENSOCUG00000037717	104.1664908	1.582948191	0.347900515	4.550002433	5.36E-06	0.000112608			NA
4922	ENSOCUG00000008385	130.294764	-2.012024461	0.442348931	-4.548500783	5.40E-06	0.000113248	cyclin dependent kinase inhibitor 2C	CDKN2C	NA
2040	ENSOCUG00000003458	62.3989643	-2.153996899	0.47415648	-4.542797557	5.55E-06	0.000116016			NA
10542	ENSOCUG00000021322	15.23809799	4.617940739	1.016507476	4.542948133	5.55E-06	0.000116016			NA
469	ENSOCUG00000000784	66.77832756	2.827253854	0.622914957	4.538747738	5.66E-06	0.000118093	nuclear receptor subfamily 4 group A member 2	NR4A2	NA
12628	ENSOCUG00000027815	387.3058639	1.440403409	0.317608522	4.535153534	5.76E-06	0.000119947			NA
6918	ENSOCUG00000011957	41.85814417	-2.399295236	0.529342438	-4.532595657	5.83E-06	0.000121232	aurora kinase B	AURKB	NA
14461	ENSOCUG00000035368	7.365838634	6.394370006	1.411211722	4.531120247	5.87E-06	0.000121788			NA
15042	ENSOCUG00000037796	56.17387609	-2.806489244	0.619395325	-4.531014573	5.87E-06	0.000121788			NA
6889	ENSOCUG00000011904	252.6859613	-1.335916568	0.295178195	-4.525796922	6.02E-06	0.000124651	smoothelin	SMTN	NA
3200	ENSOCUG00000005389	159.6617567	1.255935449	0.277547253	4.525122962	6.04E-06	0.000124867	metal regulatory transcription factor 1	MTF1	NA
7417	ENSOCUG00000012840	53.52599237	1.744891809	0.386398733	4.51578036	6.31E-06	0.000130313	nucleotide binding oligomerization domain containing 2	NOD2	NA
5675	ENSOCUG00000009745	1206.991592	1.694181901	0.375223907	4.515122493	6.33E-06	0.000130529	multiple EGF like domains 9	MEGF9	NA
14911	ENSOCUG00000037224	8.586955829	-6.496167638	1.439148107	-4.513897913	6.36E-06	0.000131096			NA
4808	ENSOCUG00000008176	203.9171344	-1.272290735	0.28200701	-4.511557124	6.44E-06	0.00013236	non-SMC condensin I complex subunit D2	NCAPD2	NA
10833	ENSOCUG00000022291	181.4608101	-1.351036476	0.299498531	-4.510995341	6.45E-06	0.000132521			NA
274	ENSOCUG00000000470	1526.582658	-1.095028901	0.242856212	-4.508959825	6.51E-06	0.000133606			NA
5621	ENSOCUG00000009642	222.0953078	1.511684012	0.335514414	4.505570997	6.62E-06	0.000135561	X-prolyl aminopeptidase 3	XPNPEP3	NA
54	ENSOCUG00000000091	23435.79447	0.942369804	0.209237614	4.503825986	6.67E-06	0.000136484	Oryctolagus cuniculus serpin family F member 2 (SERPINF2), mRNA.	SERPINF2	NA
4049	ENSOCUG00000006867	1347.24507	1.491483958	0.331445756	4.49993379	6.80E-06	0.000138808	Oryctolagus cuniculus ATPase Na+/K+ transporting subunit beta 1 (ATP1B1), mRNA.	ATP1B1	NA
8014	ENSOCUG00000013954	113.1479239	-1.306014659	0.290294725	-4.4989266	6.83E-06	0.000139268	calcitonin receptor like receptor	CALCRL	NA
4341	ENSOCUG00000007386	158.9215147	-1.278749709	0.284515256	-4.494485555	6.97E-06	0.000142004			NA
175	ENSOCUG00000000300	475.1776129	-1.376599449	0.306459668	-4.491943294	7.06E-06	0.000143505	minichromosome maintenance complex component 7	MCM7	NA
2000	ENSOCUG00000003388	3077.353543	1.071166133	0.238637465	4.488675468	7.17E-06	0.000145516	scavenger receptor class B member 2	SCARB2	NA
12648	ENSOCUG00000027871	41802.20544	1.005734501	0.224102178	4.487839033	7.19E-06	0.000145854			NA
13411	ENSOCUG00000031066	84.74916687	-2.002667654	0.446269275	-4.487576824	7.20E-06	0.000145854			NA
7812	ENSOCUG00000013567	4152.307239	0.959195958	0.213871583	4.484915411	7.29E-06	0.000147477	granulin precursor	GRN	NA
11917	ENSOCUG00000025567	718.3661881	1.095266672	0.244282345	4.483609614	7.34E-06	0.000148173	starch binding domain 1		NA
13181	ENSOCUG00000030068	67.62505772	1.788727828	0.399365544	4.478923769	7.50E-06	0.000151249			NA
12863	ENSOCUG00000029213	163.5714597	-1.341775013	0.299974406	-4.472964978	7.71E-06	0.000155308			NA
10642	ENSOCUG00000021633	1268.663886	1.061702459	0.237429586	4.471651889	7.76E-06	0.000156044	LIM zinc finger domain containing 2	LIMS2	NA
2326	ENSOCUG00000003954	60.30579224	-1.703979965	0.381413246	-4.467542702	7.91E-06	0.000158847	transmembrane protein 86A	TMEM86A	NA
6682	ENSOCUG00000011514	90.64628581	1.878058782	0.420541818	4.465807449	7.98E-06	0.000159916	microfibril associated protein 3 like	MFAP3L	NA
3037	ENSOCUG00000005127	1777.792409	-1.255571605	0.281398276	-4.461902271	8.12E-06	0.000162402			NA
3894	ENSOCUG00000006590	35.50364012	-2.112689705	0.473481152	-4.462035494	8.12E-06	0.000162402	inka box actin regulator 1	INKA1	NA
6661	ENSOCUG00000011469	2069.847671	1.709243513	0.383301332	4.459268388	8.22E-06	0.000164181	ELOVL fatty acid elongase 5	ELOVL5	NA
13081	ENSOCUG00000029714	18.14354807	-3.217258859	0.721545868	-4.458841777	8.24E-06	0.000164278	glutamate rich 4	ERICH4	NA
4069	ENSOCUG00000006899	17.96999276	-3.194743712	0.716559891	-4.458446185	8.26E-06	0.000164352			NA
8564	ENSOCUG00000014976	180.7596496	1.262620759	0.283339979	4.456204033	8.34E-06	0.000165848	ERCC excision repair 4, endonuclease catalytic subunit	ERCC4	NA
10857	ENSOCUG00000022357	595.3402562	-1.270147146	0.285137522	-4.454507211	8.41E-06	0.000166933	pyruvate dehydrogenase kinase 2	PDK2	NA
11134	ENSOCUG00000023217	523.8661268	-2.019011544	0.453838233	-4.448747143	8.64E-06	0.000171234	transmembrane protein 25		NA
5152	ENSOCUG00000008765	43.10904765	-2.692117578	0.605692779	-4.444691556	8.80E-06	0.000174254	cytoskeleton associated protein 2 like	CKAP2L	NA
3272	ENSOCUG00000005512	892.0099579	-1.214824085	0.273362309	-4.444007252	8.83E-06	0.000174567	retinoid X receptor gamma	RXRG	NA
7215	ENSOCUG00000012488	536.3609898	-1.107931695	0.249778198	-4.435662133	9.18E-06	0.000181218	alsin Rho guanine nucleotide exchange factor ALS2	ALS2	NA
3204	ENSOCUG00000005398	49.99171214	-2.065000418	0.465980068	-4.431520915	9.36E-06	0.000184479	cyclin E2	CCNE2	NA
6833	ENSOCUG00000011785	43.4587362	2.607125737	0.588428275	4.430660199	9.39E-06	0.000184744	kelch like family member 38	KLHL38	NA
10699	ENSOCUG00000021885	75.38229935	-1.562548263	0.352670556	-4.430617295	9.40E-06	0.000184744			NA
6924	ENSOCUG00000011971	319.9619433	1.364595118	0.308088478	4.429231264	9.46E-06	0.000185679	decapping mRNA 1A	DCP1A	NA
4752	ENSOCUG00000008088	222.9324004	1.04147833	0.235188697	4.428266933	9.50E-06	0.000186251			NA
14070	ENSOCUG00000033714	4324.262253	-1.746767155	0.3944844	-4.427975235	9.51E-06	0.000186251	glycine-N-acyltransferase	GLYAT	NA
12977	ENSOCUG00000029474	57.03813951	1.630433302	0.368311258	4.426781056	9.56E-06	0.000187028			NA
4873	ENSOCUG00000008288	68.61202454	1.510266385	0.341367666	4.424163553	9.68E-06	0.000189051	extracellular matrix protein 2	ECM2	NA
8628	ENSOCUG00000015091	7209.391126	1.085623081	0.245418636	4.423556001	9.71E-06	0.000189324	calnexin	CANX	NA
10450	ENSOCUG00000021051	16.52511934	-4.495487903	1.016560151	-4.422254699	9.77E-06	0.000190209	ripply transcriptional repressor 3	RIPPLY3	NA
7086	ENSOCUG00000012283	2368.76795	-1.699651766	0.384435718	-4.421159867	9.82E-06	0.000190915	cytochrome P450 family 7 subfamily A member 1	CYP7A1	NA
955	ENSOCUG00000001660	617.4108775	-1.481212714	0.335146512	-4.41959758	9.89E-06	0.000192038	von Willebrand factor C and EGF domains	VWCE	NA
11622	ENSOCUG00000024652	163.5458672	1.742143172	0.394429473	4.41686864	1.00E-05	0.000194214	THAP domain containing 5	THAP5	NA
13541	ENSOCUG00000031577	11.32693401	-5.883793301	1.332208296	-4.416571583	1.00E-05	0.000194217			NA
7333	ENSOCUG00000012688	50.66984789	-1.901270762	0.430855515	-4.412780377	1.02E-05	0.000197383	dynein axonemal heavy chain 2	DNAH2	NA
14233	ENSOCUG00000034419	124.2808283	-1.253819855	0.284176673	-4.412113927	1.02E-05	0.000197723			NA
4792	ENSOCUG00000008152	610.3910555	-1.040042925	0.236007332	-4.406824644	1.05E-05	0.000202065	growth arrest specific 8	GAS8	NA
7788	ENSOCUG00000013523	1650.872429	-1.654915187	0.375532093	-4.406854218	1.05E-05	0.000202065	apolipoprotein A2	APOA2	NA
9843	ENSOCUG00000017171	705.2518328	-6.078055787	1.380448266	-4.402958035	1.07E-05	0.000205424	fibroblast growth factor 21	FGF21	NA
3763	ENSOCUG00000006357	163.6662377	1.406320622	0.319487317	4.401804219	1.07E-05	0.000206242	ADAM metallopeptidase with thrombospondin type 1 motif 12	ADAMTS12	NA
13158	ENSOCUG00000029968	43.20635597	-2.672726357	0.608094748	-4.395246575	1.11E-05	0.000212282			NA
5456	ENSOCUG00000009311	54.76771841	2.359871944	0.537166426	4.39318585	1.12E-05	0.000214017	CD84 molecule	CD84	NA
2372	ENSOCUG00000004035	774.7748976	-1.439681254	0.327731489	-4.392868248	1.12E-05	0.000214043	interferon regulatory factor 6	IRF6	NA
7239	ENSOCUG00000012529	939.1683108	1.1696478	0.266359865	4.39123139	1.13E-05	0.000215372			NA
5376	ENSOCUG00000009155	390.5526205	1.856045297	0.422705971	4.390866054	1.13E-05	0.000215446	mitogen-activated protein kinase kinase kinase 1	MAP3K1	NA
4671	ENSOCUG00000007953	1135.131512	1.672004116	0.380847332	4.390221418	1.13E-05	0.000215631	DENN domain containing 4A	DENND4A	NA
15416	ENSOCUG00000039356	48.84289797	1.941714748	0.442294083	4.390098856	1.13E-05	0.000215631			NA
12096	ENSOCUG00000026111	45.26869166	2.018394161	0.460189752	4.386004148	1.15E-05	0.000219286			NA
14784	ENSOCUG00000036727	21.09437638	-3.624407519	0.826384062	-4.385863288	1.16E-05	0.000219286			NA
21	ENSOCUG00000000024	119.0825181	-1.996314383	0.456288235	-4.37511693	1.21E-05	0.000230066	centromere protein N	CENPN	NA
9804	ENSOCUG00000017102	434.7701054	-1.683972119	0.384961656	-4.374389221	1.22E-05	0.000230529	serpin family A member 7	SERPINA7	NA
13674	ENSOCUG00000032114	168.3922279	1.238918318	0.28342219	4.371282001	1.24E-05	0.000233525			NA
14283	ENSOCUG00000034616	79.73679894	4.743272709	1.085200991	4.370870234	1.24E-05	0.000233656			NA
5548	ENSOCUG00000009484	58.49501301	-2.592724262	0.593610319	-4.36772101	1.26E-05	0.000236737	epithelial cell transforming 2	ECT2	NA
1364	ENSOCUG00000002320	273.9379022	-1.631658621	0.373644826	-4.366870642	1.26E-05	0.000237346	phosphoinositide-3-kinase interacting protein 1	PIK3IP1	NA
10194	ENSOCUG00000017796	236.0524412	1.325675042	0.303598031	4.366546898	1.26E-05	0.000237385			NA
12244	ENSOCUG00000026544	407.218265	1.375195199	0.31515887	4.363498325	1.28E-05	0.000240402			NA
1016	ENSOCUG00000001768	1438.935341	-1.052617451	0.241978156	-4.350051543	1.36E-05	0.000255292	nipsnap homolog 2	NIPSNAP2	NA
4301	ENSOCUG00000007313	150.6952958	1.78098102	0.409517041	4.348979025	1.37E-05	0.000256207	cAMP responsive element binding protein 3 like 2	CREB3L2	NA
3188	ENSOCUG00000005373	217.241853	1.45779227	0.335244472	4.348445365	1.37E-05	0.000256494	major facilitator superfamily domain containing 14B	MFSD14B	NA
11924	ENSOCUG00000025598	124.4794914	1.46527329	0.337233271	4.344984361	1.39E-05	0.000260231	LysM domain containing 2	LYSMD2	NA
9691	ENSOCUG00000016909	42.18651482	-2.229657624	0.513528126	-4.341841295	1.41E-05	0.000263637	Oryctolagus cuniculus RAD51 recombinase (RAD51), mRNA.	RAD51	NA
8330	ENSOCUG00000014554	30.87762168	-2.063224192	0.47536475	-4.34029699	1.42E-05	0.00026515			NA
9731	ENSOCUG00000016975	202.7541351	-1.072604159	0.247198128	-4.33904644	1.43E-05	0.000266316	crystallin mu	CRYM	NA
8269	ENSOCUG00000014443	7.623816338	-6.313947906	1.455292364	-4.338611308	1.43E-05	0.000266496	Oryctolagus cuniculus serpin family B member 7 (SERPINB7), mRNA.	SERPINB7	NA
8249	ENSOCUG00000014408	931.6447447	1.138190523	0.262393448	4.337724639	1.44E-05	0.000267149	transcription activation suppressor family member 2	TASOR2	NA
12543	ENSOCUG00000027549	49.57704378	1.806084454	0.41638823	4.337501215	1.44E-05	0.000267149			NA
10649	ENSOCUG00000021663	6.945089071	-6.173041809	1.423397328	-4.336836726	1.45E-05	0.00026761			NA
3096	ENSOCUG00000005229	47.93062043	-2.193897633	0.505956955	-4.336134944	1.45E-05	0.000268118	RAD54 like	RAD54L	NA
1808	ENSOCUG00000003061	31.51697023	2.864828905	0.661188851	4.332845147	1.47E-05	0.000271798	synaptic vesicle glycoprotein 2B	SV2B	NA
3077	ENSOCUG00000005196	1155.740822	1.615388415	0.372921217	4.331714968	1.48E-05	0.000271798	Rho guanine nucleotide exchange factor 12	ARHGEF12	NA
6220	ENSOCUG00000010637	185.3096758	-2.162611175	0.499167402	-4.332436704	1.47E-05	0.000271798	minichromosome maintenance complex component 5	MCM5	NA
7188	ENSOCUG00000012449	310.0451245	1.333058245	0.307717802	4.332080361	1.48E-05	0.000271798	hematopoietic cell-specific Lyn substrate 1	HCLS1	NA
11941	ENSOCUG00000025663	370.9639696	-1.29362173	0.298627724	-4.331887578	1.48E-05	0.000271798			NA
5059	ENSOCUG00000008606	89.23246895	4.40867979	1.019704962	4.323485672	1.54E-05	0.00028178	formyl peptide receptor 2	FPR2	NA
7104	ENSOCUG00000012315	224.8591804	1.767988458	0.409103377	4.321617849	1.55E-05	0.000283811	ring finger protein 168	RNF168	NA
82	ENSOCUG00000000133	171.1846154	1.989623497	0.460474776	4.320808873	1.55E-05	0.000284124	Oryctolagus cuniculus NFKB inhibitor zeta (NFKBIZ), mRNA.	NFKBIZ	NA
3975	ENSOCUG00000006720	64.08652962	-2.14967504	0.497500803	-4.320947883	1.55E-05	0.000284124	FYVE, RhoGEF and PH domain containing 2	FGD2	NA
11505	ENSOCUG00000024295	285.1240382	2.005529461	0.464193289	4.320461986	1.56E-05	0.000284208	tribbles pseudokinase 1	TRIB1	NA
9708	ENSOCUG00000016936	536.0322231	0.976885374	0.226148519	4.319662923	1.56E-05	0.000284874	multimerin 2	MMRN2	NA
1764	ENSOCUG00000003000	37.13641197	2.348194461	0.544777882	4.310370408	1.63E-05	0.000296734	BCL2 like 14	BCL2L14	NA
5605	ENSOCUG00000009608	51.32081438	-1.930197954	0.447880958	-4.309622719	1.64E-05	0.00029736	sprouty RTK signaling antagonist 2	SPRY2	NA
5088	ENSOCUG00000008668	1163.624403	1.135651713	0.263595287	4.308315703	1.65E-05	0.000298742	major vault protein	MVP	NA
5828	ENSOCUG00000010011	978.8432313	1.062003273	0.246594223	4.306683508	1.66E-05	0.000300571	lamin A/C	LMNA	NA
6576	ENSOCUG00000011308	59.48260528	-1.840869824	0.427525801	-4.305868374	1.66E-05	0.000301297	microtubule associated serine/threonine kinase like	MASTL	NA
12531	ENSOCUG00000027507	37.26160877	-2.185341677	0.508282579	-4.299462087	1.71E-05	0.000309746	vitamin D receptor	VDR	NA
3807	ENSOCUG00000006435	525.8733121	1.111525189	0.258659389	4.297254371	1.73E-05	0.00031245	death effector domain containing 2	DEDD2	NA
7233	ENSOCUG00000012518	2564.359114	1.79533973	0.417826924	4.296850267	1.73E-05	0.000312624	desmocollin 2	DSC2	NA
7321	ENSOCUG00000012668	208.4542283	1.793956672	0.417690641	4.294941035	1.75E-05	0.000314588	RPTOR independent companion of MTOR complex 2	RICTOR	NA
9833	ENSOCUG00000017153	50.58515784	-2.472648795	0.575717234	-4.294901469	1.75E-05	0.000314588	transcription factor 19	TCF19	NA
2987	ENSOCUG00000005035	842.0461526	1.054306542	0.245828501	4.28878888	1.80E-05	0.000322963	mitogen-activated protein kinase kinase kinase 13	MAP3K13	NA
371	ENSOCUG00000000615	134.1884125	-1.250348536	0.291579999	-4.288183491	1.80E-05	0.000323198	ankyrin repeat family A member 2	ANKRA2	NA
2165	ENSOCUG00000003683	115.1500093	1.608833066	0.375188284	4.288068508	1.80E-05	0.000323198	G protein-coupled receptor 155	GPR155	NA
1358	ENSOCUG00000002312	587.6553636	1.070816122	0.2498699	4.285494668	1.82E-05	0.000326552	telomerase associated protein 1	TEP1	NA
306	ENSOCUG00000000516	455.140233	1.133587727	0.264545736	4.285034958	1.83E-05	0.000326818	nucleolar and coiled-body phosphoprotein 1		NA
10019	ENSOCUG00000017493	1883.014147	1.170332107	0.273297521	4.28226389	1.85E-05	0.000330502	kinesin family member 5B	KIF5B	NA
12171	ENSOCUG00000026331	396.7256425	-1.111258976	0.259619686	-4.28033402	1.87E-05	0.000332964			NA
5861	ENSOCUG00000010054	4540.836535	1.270272586	0.296925532	4.278084735	1.89E-05	0.000335926	homocysteine inducible ER protein with ubiquitin like domain 1	HERPUD1	NA
14786	ENSOCUG00000036737	84.18602467	1.326723844	0.310223421	4.276672082	1.90E-05	0.000337642			NA
5632	ENSOCUG00000009660	252.0707842	1.614572348	0.377621692	4.275634538	1.91E-05	0.000338796	oxysterol binding protein like 11	OSBPL11	NA
8996	ENSOCUG00000015723	501.4515423	1.432897375	0.335364546	4.2726561	1.93E-05	0.000342783	solute carrier family 15 member 3	SLC15A3	NA
12004	ENSOCUG00000025840	313.6057362	-1.168691637	0.27353985	-4.272473049	1.93E-05	0.000342783	renin binding protein	RENBP	NA
91	ENSOCUG00000000146	774.5884893	1.066717955	0.249706507	4.27188689	1.94E-05	0.000343259	IQ motif containing GTPase activating protein 1	IQGAP1	NA
1543	ENSOCUG00000002660	50.77443366	2.182791279	0.511525599	4.267218071	1.98E-05	0.000350086	calcium homeostasis modulator family member 5	CALHM5	NA
9933	ENSOCUG00000017339	983.0091626	1.171509929	0.274638415	4.265644809	1.99E-05	0.000352126	KIAA1671	KIAA1671	NA
11746	ENSOCUG00000025013	42.02312719	-1.979153886	0.464309326	-4.262576211	2.02E-05	0.000356556	solute carrier family 45 member 3	SLC45A3	NA
7930	ENSOCUG00000013792	89.37448544	-1.968960137	0.461977763	-4.262023616	2.03E-05	0.000356998	kinetochore associated 1	KNTC1	NA
519	ENSOCUG00000000861	382.3553732	0.921466527	0.216273017	4.260663402	2.04E-05	0.000358735	CD82 molecule	CD82	NA
253	ENSOCUG00000000435	314.8678213	-1.26238455	0.296701955	-4.254722728	2.09E-05	0.000367675	death associated protein kinase 2	DAPK2	NA
1717	ENSOCUG00000002928	241.8180319	1.452981442	0.341507734	4.254607722	2.09E-05	0.000367675	ELKS/RAB6-interacting/CAST family member 1	ERC1	NA
3525	ENSOCUG00000005942	493.6051189	1.178706182	0.277063945	4.254274882	2.10E-05	0.00036777	kinesin family member 13B	KIF13B	NA
4552	ENSOCUG00000007767	294.7306755	1.586681907	0.37324252	4.251074892	2.13E-05	0.000372607	solute carrier family 11 member 2	SLC11A2	NA
13856	ENSOCUG00000032916	97.7857574	2.238017097	0.526582473	4.250078978	2.14E-05	0.000373809			NA
2634	ENSOCUG00000004450	77.69610901	-2.038235547	0.479708773	-4.248901961	2.15E-05	0.0003751	cyclin F	CCNF	NA
13388	ENSOCUG00000030944	66.48233839	1.584225377	0.372867823	4.248758617	2.15E-05	0.0003751			NA
2878	ENSOCUG00000004870	1454.07809	1.134200283	0.267188678	4.24494141	2.19E-05	0.000381077	interleukin 1 receptor accessory protein	IL1RAP	NA
3605	ENSOCUG00000006073	144.2746884	1.218898415	0.287162416	4.244630729	2.19E-05	0.00038114	RNA binding motif single stranded interacting protein 2	RBMS2	NA
5281	ENSOCUG00000009000	487.2650678	1.09045093	0.256938369	4.244017475	2.20E-05	0.000381718	ring finger protein 145	RNF145	NA
4713	ENSOCUG00000008018	45.22410281	-1.707688259	0.402427015	-4.243473212	2.20E-05	0.00038218	integrin subunit alpha E	ITGAE	NA
8720	ENSOCUG00000015263	171.212507	1.142558865	0.269328015	4.24225777	2.21E-05	0.000383789	interferon related developmental regulator 1		NA
13755	ENSOCUG00000032490	233.552451	1.7898738	0.422269701	4.238698147	2.25E-05	0.000389451	cytochrome b-245 beta chain	CYBB	NA
12064	ENSOCUG00000026004	564.1291248	-1.401646724	0.330947377	-4.235255578	2.28E-05	0.000394987	solute carrier family 43 member 1	SLC43A1	NA
6649	ENSOCUG00000011434	673.75669	1.208797916	0.28558299	4.232737804	2.31E-05	0.000398952	E1A binding protein p300	EP300	NA
7094	ENSOCUG00000012296	281.9597144	-1.019936286	0.241027825	-4.231612211	2.32E-05	0.00040047	thymocyte nuclear protein 1	THYN1	NA
8775	ENSOCUG00000015354	1487.377809	1.164554287	0.275305546	4.230042968	2.34E-05	0.000402787	itchy E3 ubiquitin protein ligase	ITCH	NA
3707	ENSOCUG00000006266	16.27620131	3.148217475	0.744446372	4.228937896	2.35E-05	0.000404282	MAF bZIP transcription factor F	MAFF	NA
9118	ENSOCUG00000015910	135.5791038	-1.33232669	0.315085154	-4.228465462	2.35E-05	0.000404643	deoxyribonuclease 1 like 1	DNASE1L1	NA
3634	ENSOCUG00000006126	167.9646391	1.415146144	0.334699105	4.228114509	2.36E-05	0.000404787	RIC8 guanine nucleotide exchange factor B	RIC8B	NA
8665	ENSOCUG00000015157	505.0732491	0.91441927	0.216315414	4.227249712	2.37E-05	0.000405857	DnaJ heat shock protein family (Hsp40) member B2	DNAJB2	NA
6312	ENSOCUG00000010813	48.066673	1.806146044	0.427309251	4.226789009	2.37E-05	0.0004062	RWD domain containing 2A	RWDD2A	NA
322	ENSOCUG00000000547	37.07212745	-2.225317159	0.526713838	-4.224907334	2.39E-05	0.000408228			NA
4591	ENSOCUG00000007821	273.6448534	1.211295405	0.286706756	4.224858248	2.39E-05	0.000408228	arginine vasopressin induced 1	AVPI1	NA
5270	ENSOCUG00000008982	298.2558963	1.489019789	0.352441192	4.224874454	2.39E-05	0.000408228	basic leucine zipper nuclear factor 1	BLZF1	NA
8472	ENSOCUG00000014818	810.7137118	-1.99318219	0.471940771	-4.223373592	2.41E-05	0.000410437	potassium calcium-activated channel subfamily N member 2	KCNN2	NA
7589	ENSOCUG00000013150	902.7533272	1.090929265	0.258387777	4.222062195	2.42E-05	0.00041234	desmoplakin	DSP	NA
13994	ENSOCUG00000033427	31.64432109	1.919423316	0.455071993	4.217845409	2.47E-05	0.000419625			NA
1078	ENSOCUG00000001864	12.82362381	4.304095679	1.020715843	4.216742309	2.48E-05	0.00042118	aquaporin 8	AQP8	NA
13131	ENSOCUG00000029856	14.60731484	3.244524485	0.769723833	4.215179973	2.50E-05	0.000423602			NA
10123	ENSOCUG00000017682	46.60225518	-1.848180562	0.438513288	-4.214651217	2.50E-05	0.000424091	Oryctolagus cuniculus centromere protein S (CENPS), mRNA.	CENPS	100534620
1371	ENSOCUG00000002334	184.9788181	-1.60070603	0.379944817	-4.212996094	2.52E-05	0.000426241			NA
8462	ENSOCUG00000014799	2600.937911	1.061914888	0.252058235	4.212974381	2.52E-05	0.000426241	mitogen-activated protein kinase 13	MAPK13	NA
4442	ENSOCUG00000007568	559.5203278	1.011628174	0.240571348	4.205106647	2.61E-05	0.00044082	ganglioside induced differentiation associated protein 2	GDAP2	NA
8337	ENSOCUG00000014569	353.1546819	1.880364129	0.447383926	4.203021208	2.63E-05	0.000444377	OTU deubiquitinase 4	OTUD4	NA
13581	ENSOCUG00000031767	15.21549746	-3.280830508	0.78064563	-4.202714243	2.64E-05	0.000444455			NA
3606	ENSOCUG00000006074	381.2468038	1.035764239	0.246613442	4.199950467	2.67E-05	0.000449384	tousled like kinase 2	TLK2	NA
4239	ENSOCUG00000007212	66.62396895	-1.399807801	0.333434387	-4.198150686	2.69E-05	0.000452436	coenzyme Q10A	COQ10A	NA
14494	ENSOCUG00000035501	18.58157334	2.69986998	0.643159546	4.19782307	2.69E-05	0.000452558			NA
12984	ENSOCUG00000029489	107.430616	-1.548626744	0.368943239	-4.19746611	2.70E-05	0.000452739			NA
2734	ENSOCUG00000004619	1075.413619	-1.017969971	0.24263809	-4.19542525	2.72E-05	0.000456299	ZPR1 zinc finger	ZPR1	NA
2665	ENSOCUG00000004505	44.50219543	-1.881908031	0.44866905	-4.194423552	2.74E-05	0.000457783	coiled-coil domain containing 77	CCDC77	NA
8994	ENSOCUG00000015721	36.81118924	-2.39736316	0.571618987	-4.193987978	2.74E-05	0.000458126	CD180 molecule	CD180	NA
3000	ENSOCUG00000005062	293.4328895	-1.10168741	0.262885586	-4.190748631	2.78E-05	0.000464173	Oryctolagus cuniculus kinase insert domain receptor (a type III receptor tyrosine kinase) (KDR), mRNA.	KDR	NA
7514	ENSOCUG00000013019	1180.564442	1.331587133	0.317801354	4.189998297	2.79E-05	0.000465167			NA
6164	ENSOCUG00000010544	1244.703697	-1.186280731	0.283161146	-4.189419166	2.80E-05	0.000465811	carnitine O-octanoyltransferase	CROT	NA
731	ENSOCUG00000001228	437.5452956	-1.144178738	0.27318466	-4.188297902	2.81E-05	0.000467028	EH domain containing 3	EHD3	NA
14709	ENSOCUG00000036454	27.28091544	3.009309624	0.718471746	4.18848708	2.81E-05	0.000467028			NA
8971	ENSOCUG00000015683	725.6201788	1.266762777	0.302611358	4.186104538	2.84E-05	0.000471013	ligand of numb-protein X 2	LNX2	NA
12079	ENSOCUG00000026048	1889.131234	1.480353033	0.353658589	4.185825194	2.84E-05	0.000471045			NA
52	ENSOCUG00000000087	13.31196385	3.81327869	0.911735136	4.182441302	2.88E-05	0.000477559	TLC domain containing 2	TLCD2	NA
2423	ENSOCUG00000004119	6173.136692	0.97567729	0.23342127	4.179898816	2.92E-05	0.00048237	glucuronidase beta	GUSB	NA
223	ENSOCUG00000000377	345.5923591	-1.208066281	0.289091389	-4.178838689	2.93E-05	0.000484063	G2 and S-phase expressed 1	GTSE1	NA
9226	ENSOCUG00000016112	186.6281339	1.10289038	0.263977305	4.177974246	2.94E-05	0.000485344	methyltransferase like 16	METTL16	NA
7845	ENSOCUG00000013635	360.3408281	1.463281011	0.350303232	4.17718387	2.95E-05	0.00048535	AF4/FMR2 family member 4	AFF4	100328920
9605	ENSOCUG00000016746	318.2123355	-1.095527448	0.262258	-4.177288958	2.95E-05	0.00048535	interleukin 1 receptor type 2	IL1R2	NA
13508	ENSOCUG00000031449	36.0501118	1.917714524	0.459053532	4.177540069	2.95E-05	0.00048535			NA
7744	ENSOCUG00000013448	227.7781536	1.17488367	0.281294731	4.176699885	2.96E-05	0.000485823	CCR4-NOT transcription complex subunit 4	CNOT4	NA
13096	ENSOCUG00000029744	220.5928687	-1.515016098	0.363300775	-4.170142762	3.04E-05	0.000499441			NA
648	ENSOCUG00000001084	100.3495107	-1.949030671	0.467758774	-4.16674316	3.09E-05	0.000504635	N-6 adenine-specific DNA methyltransferase 1	N6AMT1	NA
3677	ENSOCUG00000006209	1613.621975	-0.852181135	0.204488795	-4.167373262	3.08E-05	0.000504635	hemojuvelin BMP co-receptor	HJV	NA
4133	ENSOCUG00000007013	57.12036339	-1.717441955	0.412171692	-4.166812009	3.09E-05	0.000504635	solute carrier family 16 member 13	SLC16A13	NA
5572	ENSOCUG00000009524	239.910289	1.127355665	0.270560721	4.166738101	3.09E-05	0.000504635	coiled-coil domain containing 190	CCDC190	NA
975	ENSOCUG00000001688	8.899273729	5.683874453	1.364505792	4.165518744	3.11E-05	0.00050676	reprimo, TP53 dependent G2 arrest mediator homolog	RPRM	NA
7445	ENSOCUG00000012895	9977.717107	1.19228397	0.286296547	4.164506994	3.12E-05	0.000508432			NA
4336	ENSOCUG00000007380	285.324901	-1.325597976	0.31849872	-4.162019786	3.15E-05	0.000513416	inhibin subunit beta C	INHBC	NA
2401	ENSOCUG00000004078	78.4588509	1.703932943	0.409531198	4.160691424	3.17E-05	0.000515824	oxysterol binding protein like 6	OSBPL6	NA
7310	ENSOCUG00000012645	375.5497957	-1.151320881	0.277041372	-4.155772378	3.24E-05	0.00052645	mitochondrial trans-2-enoyl-CoA reductase	MECR	NA
2533	ENSOCUG00000004295	174.9524193	1.196945784	0.288156611	4.153802958	3.27E-05	0.0005304	zinc finger CCCH-type, RNA binding motif and serine/arginine rich 2	ZRSR2	NA
3392	ENSOCUG00000005723	128.8195663	1.688802987	0.406775434	4.151683816	3.30E-05	0.000534437	ATPase family AAA domain containing 2B	ATAD2B	NA
9930	ENSOCUG00000017335	189.3984798	-1.125795564	0.271174799	-4.151549358	3.30E-05	0.000534437	centrobin, centriole duplication and spindle assembly protein	CNTROB	NA
9700	ENSOCUG00000016923	621.7739669	1.485212445	0.357846074	4.150422636	3.32E-05	0.000536466	protocadherin 1	PCDH1	NA
8622	ENSOCUG00000015082	2309.050409	1.047973998	0.252580307	4.149072474	3.34E-05	0.000539029	ATPase sarcoplasmic/endoplasmic reticulum Ca2+ transporting 2	ATP2A2	NA
6004	ENSOCUG00000010276	23.57707316	3.535049258	0.853669564	4.141004207	3.46E-05	0.000557716			NA
10783	ENSOCUG00000022118	497.6903137	-1.491065155	0.36014402	-4.140191348	3.47E-05	0.000559064	phosphoserine phosphatase	PSPH	NA
8990	ENSOCUG00000015713	161.6887632	1.373841815	0.331959117	4.13858739	3.49E-05	0.000562352	transmembrane protein 132A	TMEM132A	NA
14146	ENSOCUG00000034029	13.79933255	-3.380872929	0.816989133	-4.138210404	3.50E-05	0.000562642			NA
12401	ENSOCUG00000027079	31.05556001	-2.40946135	0.582307196	-4.137783915	3.51E-05	0.000563055			NA
3695	ENSOCUG00000006240	227.0504523	1.22998484	0.297328763	4.136783896	3.52E-05	0.000564878			NA
4001	ENSOCUG00000006769	66.86042952	1.780331	0.430603871	4.134498361	3.56E-05	0.000569249			NA
15251	ENSOCUG00000038708	184.2010283	-1.327423431	0.321040532	-4.134753404	3.55E-05	0.000569249	spire type actin nucleation factor 1	SPIRE1	NA
4964	ENSOCUG00000008443	83.55128011	-1.655512497	0.400537624	-4.133225935	3.58E-05	0.000571633	doublecortin like kinase 2	DCLK2	NA
8280	ENSOCUG00000014468	21720.89344	1.389099747	0.336097666	4.133024075	3.58E-05	0.000571633	complement C1s	C1S	NA
3368	ENSOCUG00000005676	359.0664286	0.876712066	0.2121497	4.132516164	3.59E-05	0.000572257	ALG2 alpha-1,3/1,6-mannosyltransferase	ALG2	NA
2964	ENSOCUG00000005008	2662.288467	1.07063559	0.259101821	4.132103681	3.59E-05	0.000572646	spectrin beta, non-erythrocytic 1	SPTBN1	NA
4458	ENSOCUG00000007599	51.46472725	-1.81579899	0.43949462	-4.131561361	3.60E-05	0.000573359	nuclear receptor subfamily 6 group A member 1	NR6A1	NA
12176	ENSOCUG00000026340	261.2325885	1.143854695	0.2770832	4.128199383	3.66E-05	0.000581157	MORC family CW-type zinc finger 3	MORC3	NA
6496	ENSOCUG00000011167	50.25886136	1.876127607	0.454890153	4.124353087	3.72E-05	0.00058964			NA
11736	ENSOCUG00000024993	249.0043936	1.068601667	0.259088885	4.124459709	3.72E-05	0.00058964			NA
11321	ENSOCUG00000023757	257.3908377	-1.735369671	0.420863728	-4.123352895	3.73E-05	0.00059155	nitric oxide synthase 3	NOS3	NA
13478	ENSOCUG00000031294	53.85958349	-2.133986302	0.517609811	-4.122770195	3.74E-05	0.000592392	tripartite motif containing 59	TRIM59	NA
14386	ENSOCUG00000035051	42.87028984	1.985854981	0.481773863	4.121964953	3.76E-05	0.000593808			NA
11649	ENSOCUG00000024728	324.1614872	0.959676898	0.232846465	4.121500831	3.76E-05	0.000594348	F-box protein 6	FBXO6	NA
418	ENSOCUG00000000699	73.87137473	-2.109363734	0.51195048	-4.120249549	3.78E-05	0.000596925	centromere protein E	CENPE	NA
13029	ENSOCUG00000029603	246.6963581	-1.197660414	0.290759975	-4.119069053	3.80E-05	0.000599329	zinc finger protein 74	ZNF74	NA
6095	ENSOCUG00000010435	88.17875516	1.303973361	0.316777946	4.116364089	3.85E-05	0.000605734	sushi domain containing 1	SUSD1	NA
5367	ENSOCUG00000009143	23.98292315	-2.22884754	0.541564661	-4.115570496	3.86E-05	0.000607153	cyclin E1		NA
10978	ENSOCUG00000022748	11.28467496	3.778502935	0.919105788	4.111064237	3.94E-05	0.000618445	syntaxin 11	STX11	NA
13173	ENSOCUG00000030034	210.8528005	-1.214375881	0.295638757	-4.107634235	4.00E-05	0.000627009			NA
13183	ENSOCUG00000030087	551.4909423	-1.059666007	0.258076277	-4.106018652	4.03E-05	0.000630715	mitochondrial contact site and cristae organizing system subunit 10		NA
79	ENSOCUG00000000128	372.9195944	4.347614972	1.059300812	4.104230754	4.06E-05	0.000634915	chromosome 21 open reading frame 91	C21orf91	NA
13057	ENSOCUG00000029669	50.05303966	-1.57932177	0.384932304	-4.102855884	4.08E-05	0.000638002	3-hydroxyacyl-CoA dehydratase 4	HACD4	NA
681	ENSOCUG00000001136	100.0477694	-1.594990472	0.38905005	-4.099705095	4.14E-05	0.000645795	transmembrane protein 204	TMEM204	NA
5131	ENSOCUG00000008735	301.3842364	1.174206263	0.286423873	4.09954048	4.14E-05	0.000645795	MAK16 homolog	MAK16	NA
1547	ENSOCUG00000002668	131.7927529	1.608362108	0.392382371	4.098966275	4.15E-05	0.000646692	transmembrane protein 171	TMEM171	NA
14650	ENSOCUG00000036146	87.18157358	1.641756379	0.400658058	4.097649724	4.17E-05	0.000649671			NA
7280	ENSOCUG00000012593	123.1095454	1.456544743	0.355551747	4.09657597	4.19E-05	0.00065198	bromodomain adjacent to zinc finger domain 1A	BAZ1A	NA
9962	ENSOCUG00000017384	523.268834	0.876041786	0.213946001	4.094686414	4.23E-05	0.000656604	nuclear export mediator factor	NEMF	NA
493	ENSOCUG00000000818	576.6895683	1.135744577	0.277393612	4.094342937	4.23E-05	0.000656864	CRK like proto-oncogene, adaptor protein	CRKL	NA
5538	ENSOCUG00000009457	1188.153365	-1.093349088	0.267081524	-4.093690473	4.25E-05	0.000658	secernin 2	SCRN2	NA
5472	ENSOCUG00000009336	404.3531234	-0.957692359	0.233969752	-4.093231494	4.25E-05	0.00065859	chromodomain helicase DNA binding protein 1 like	CHD1L	NA
688	ENSOCUG00000001151	27.12345653	2.357242971	0.576080023	4.091867234	4.28E-05	0.000661367	dual adaptor of phosphotyrosine and 3-phosphoinositides 1	DAPP1	NA
2214	ENSOCUG00000003767	629.9960171	1.297628818	0.317181675	4.091121652	4.29E-05	0.000661367	RCC1 and BTB domain containing protein 1	RCBTB1	NA
5221	ENSOCUG00000008904	246.8218439	-1.180963113	0.288636908	-4.091518033	4.29E-05	0.000661367	ribonuclease H2 subunit B	RNASEH2B	NA
5763	ENSOCUG00000009897	160.5711812	3.594890293	0.878730951	4.091002244	4.30E-05	0.000661367	adrenomedullin	ADM	NA
6691	ENSOCUG00000011530	274.6629596	0.98049899	0.239670935	4.091021668	4.29E-05	0.000661367	PHD finger protein 2	PHF2	NA
8403	ENSOCUG00000014696	795.6777706	-1.043146455	0.255051791	-4.089939742	4.31E-05	0.000663688			NA
302	ENSOCUG00000000510	345.474079	1.258938134	0.307910064	4.088655356	4.34E-05	0.000666654	PPARG related coactivator 1	PPRC1	NA
1602	ENSOCUG00000002751	78.78288976	-1.471511396	0.360087272	-4.086540988	4.38E-05	0.000672032	sideroflexin 3	SFXN3	NA
320	ENSOCUG00000000543	589.5384342	1.184266067	0.289821189	4.086195593	4.39E-05	0.00067231	ring finger protein 144B	RNF144B	NA
9819	ENSOCUG00000017130	454.0386972	1.319304758	0.322944655	4.085234848	4.40E-05	0.000674374	transmembrane protein 33	TMEM33	NA
15021	ENSOCUG00000037702	9301.341748	-1.342426102	0.328727287	-4.08370754	4.43E-05	0.000678096			NA
766	ENSOCUG00000001289	927.7043549	1.097058036	0.268671552	4.083268311	4.44E-05	0.000678652	septin 11	SEPTIN11	NA
300	ENSOCUG00000000507	75.07335459	-1.414198031	0.346418347	-4.082341602	4.46E-05	0.000680636	fibroblast growth factor receptor substrate 3	FRS3	NA
6145	ENSOCUG00000010517	216.5514566	1.221849129	0.299354792	4.081608722	4.47E-05	0.000682057	solute carrier family 30 member 7	SLC30A7	NA
317	ENSOCUG00000000534	193.6333025	1.315683977	0.322668636	4.077508103	4.55E-05	0.000693454	lymphocyte cytosolic protein 2	LCP2	NA
608	ENSOCUG00000001016	332.9223083	1.494511925	0.36677533	4.074734046	4.61E-05	0.000701023	chromodomain helicase DNA binding protein 9		NA
1970	ENSOCUG00000003336	4445.276383	-1.078066613	0.264781752	-4.071529114	4.67E-05	0.000709984	ribosomal protein S6	RPS6	NA
1471	ENSOCUG00000002494	307.4977455	1.123484326	0.276100029	4.069120634	4.72E-05	0.000716599	F-box protein 33	FBXO33	NA
12466	ENSOCUG00000027277	194.5710716	-1.691193375	0.415949498	-4.065862277	4.79E-05	0.000725914	Lactase-phlorizin hydrolase Lactase Phlorizin hydrolase	LCT	NA
8436	ENSOCUG00000014758	210.6868195	1.279285172	0.314745463	4.064507112	4.81E-05	0.000729369	mitogen-activated protein kinase kinase kinase 15	MAP3K15	NA
4603	ENSOCUG00000007838	770.665115	0.924718575	0.227565427	4.063528394	4.83E-05	0.000731659	signal recognition particle 54	SRP54	NA
8799	ENSOCUG00000015389	653.715046	0.884682345	0.2177787	4.062299691	4.86E-05	0.000734743	TEA domain transcription factor 4	TEAD4	NA
8812	ENSOCUG00000015410	82.069487	-1.951735467	0.480699525	-4.060198455	4.90E-05	0.000740602	NDC80 kinetochore complex component	NDC80	NA
1562	ENSOCUG00000002690	250.0296151	-1.427762302	0.351771619	-4.058776275	4.93E-05	0.000744339	acyl-CoA synthetase family member 2	ACSF2	NA
9990	ENSOCUG00000017435	280.5626959	1.235832919	0.304519597	4.058303415	4.94E-05	0.000744458	replication timing regulatory factor 1	RIF1	NA
11713	ENSOCUG00000024922	27.5114087	-2.487268228	0.612892505	-4.058245462	4.94E-05	0.000744458			NA
4412	ENSOCUG00000007509	343.0308036	-0.884464946	0.217962498	-4.057876714	4.95E-05	0.000744849	zinc finger protein 32	ZNF32	NA
3893	ENSOCUG00000006589	425.7035425	-1.420632948	0.350169617	-4.056985187	4.97E-05	0.000746909	retroelement silencing factor 1		NA
8237	ENSOCUG00000014380	6783.747316	1.325177848	0.326745659	4.055686161	5.00E-05	0.000750283	ATP binding cassette subfamily A member 6	ABCA6	NA
12705	ENSOCUG00000028042	68.49687379	-1.862775089	0.459373752	-4.055031621	5.01E-05	0.000751597			NA
11636	ENSOCUG00000024691	57.52957007	-5.755337651	1.420077067	-4.052834727	5.06E-05	0.000757896			NA
12902	ENSOCUG00000029302	49.11536049	-1.758043557	0.434051163	-4.050314126	5.11E-05	0.000765304			NA
3630	ENSOCUG00000006119	357.1835423	1.252644401	0.309347839	4.049307108	5.14E-05	0.000767799	pyruvate kinase M1/2	PKM	NA
7339	ENSOCUG00000012699	1064.301058	0.975671078	0.241040428	4.047748702	5.17E-05	0.000772119	FYN binding protein 1	FYB1	NA
2131	ENSOCUG00000003627	92.78640097	-1.520942367	0.375838871	-4.046793673	5.19E-05	0.000774465	Oryctolagus cuniculus G protein signaling modulator 2 (GPSM2), mRNA.	GPSM2	NA
7934	ENSOCUG00000013796	1041.623553	-0.891295691	0.22045932	-4.042903202	5.28E-05	0.000786611	glutamate-cysteine ligase modifier subunit	GCLM	NA
2822	ENSOCUG00000004775	600.8077727	0.901287296	0.223130129	4.039289987	5.36E-05	0.000797162			NA
9255	ENSOCUG00000016155	5029.603203	-0.963983298	0.238638127	-4.039519204	5.36E-05	0.000797162			NA
1608	ENSOCUG00000002763	375.4660987	1.091818405	0.270355767	4.03845058	5.38E-05	0.000798706	kinesin family member 1B	KIF1B	NA
5079	ENSOCUG00000008651	128.7001288	-1.295473693	0.32079299	-4.038347888	5.38E-05	0.000798706	integral membrane protein 2A	ITM2A	NA
11856	ENSOCUG00000025362	58.20545719	1.746012943	0.432659685	4.035534169	5.45E-05	0.000807499	Rho family GTPase 1	RND1	NA
2801	ENSOCUG00000004728	782.7720776	0.886655156	0.219726242	4.035272028	5.45E-05	0.000807563	shiftless antiviral inhibitor of ribosomal frameshifting	SHFL	NA
9116	ENSOCUG00000015906	82.52316206	1.421815838	0.352383416	4.034854576	5.46E-05	0.000808162			NA
12897	ENSOCUG00000029293	74.90571566	-1.682442611	0.417058495	-4.034068676	5.48E-05	0.000810032	ADP ribosylation factor like GTPase 6	ARL6	NA
6385	ENSOCUG00000010948	96.76159289	1.465805906	0.363409565	4.033481907	5.50E-05	0.000811218	armadillo repeat containing X-linked 5	ARMCX5	NA
8033	ENSOCUG00000013996	717.0153163	1.271789952	0.315355243	4.032880319	5.51E-05	0.000812458	galectin 8	LGALS8	NA
14657	ENSOCUG00000036170	16.93739886	2.686261317	0.666448755	4.030709482	5.56E-05	0.000819153			NA
867	ENSOCUG00000001478	698.8362539	1.191271615	0.295717613	4.028409407	5.62E-05	0.000826354			NA
233	ENSOCUG00000000398	17.22416053	-2.870524854	0.713278739	-4.024408268	5.71E-05	0.000838913	unc-5 netrin receptor A	UNC5A	NA
10270	ENSOCUG00000017924	1347.136634	-1.465775273	0.364224199	-4.024376412	5.71E-05	0.000838913	membrane metalloendopeptidase	MME	NA
5523	ENSOCUG00000009433	7146.246018	1.753464152	0.435797073	4.02357946	5.73E-05	0.000840893	lipin 2	LPIN2	NA
7106	ENSOCUG00000012322	50.54911805	-2.59986169	0.646235842	-4.02308495	5.74E-05	0.000841796	MyoD family inhibitor	MDFI	NA
375	ENSOCUG00000000621	47.98948814	-2.06308609	0.513480718	-4.017845298	5.87E-05	0.000858087	inhibin subunit beta A	INHBA	NA
5438	ENSOCUG00000009279	501.6690661	1.580876967	0.393460436	4.017880378	5.87E-05	0.000858087	ATP binding cassette subfamily A member 1	ABCA1	NA
14446	ENSOCUG00000035328	32.52574363	-2.740430653	0.68199311	-4.018267358	5.86E-05	0.000858087			NA
13000	ENSOCUG00000029530	128.1207525	-1.671896882	0.416271287	-4.016363693	5.91E-05	0.000862614	centromere protein H	CENPH	NA
72	ENSOCUG00000000117	2439.819576	1.311038001	0.326488802	4.015568053	5.93E-05	0.00086456	transmembrane 4 L six family member 20	TM4SF20	NA
6046	ENSOCUG00000010358	204.8532777	-1.904910367	0.474406983	-4.015350608	5.94E-05	0.00086456	claudin 4	CLDN4	NA
9431	ENSOCUG00000016445	112.4013053	-1.706890215	0.425299459	-4.013384404	5.99E-05	0.000870908			NA
8859	ENSOCUG00000015480	25.87442582	-2.281577692	0.568630794	-4.012406146	6.01E-05	0.000872747	DNA polymerase epsilon 2, accessory subunit	POLE2	NA
9727	ENSOCUG00000016964	801.6419668	-1.317682097	0.328384751	-4.012616578	6.00E-05	0.000872747	Oryctolagus cuniculus matrix Gla protein (MGP), mRNA.	MGP	NA
10792	ENSOCUG00000022143	531.0024058	0.882547827	0.220111747	4.009544412	6.08E-05	0.000882493			NA
8454	ENSOCUG00000014788	129.3484683	-1.404803504	0.350633238	-4.006475578	6.16E-05	0.000893125	tudor domain containing 9	TDRD9	NA
12061	ENSOCUG00000025998	809.2429644	1.252469708	0.312746107	4.004749158	6.21E-05	0.00089876	ankyrin repeat domain 12	ANKRD12	NA
13012	ENSOCUG00000029568	84.75802396	1.437917555	0.3592448	4.002612024	6.26E-05	0.000906001	glutamine--fructose-6-phosphate transaminase 1	GFPT1	NA
11754	ENSOCUG00000025033	17.85620006	-2.551030513	0.637417717	-4.002133049	6.28E-05	0.000906919	KIAA0895 like	KIAA0895L	NA
5205	ENSOCUG00000008863	653.988193	1.012810538	0.253097309	4.001664585	6.29E-05	0.000907798	proline rich nuclear receptor coactivator 1	PNRC1	NA
10786	ENSOCUG00000022126	65.21725609	-2.363007506	0.590636605	-4.000780661	6.31E-05	0.000910275	hyaluronan mediated motility receptor	HMMR	NA
2643	ENSOCUG00000004466	227.7284651	1.321604616	0.330421319	3.999755882	6.34E-05	0.000913303	WD repeat domain 37	WDR37	NA
3537	ENSOCUG00000005961	220.8216145	-1.1374102	0.284643365	-3.995913275	6.44E-05	0.000927311	lysine demethylase 2B	KDM2B	NA
7439	ENSOCUG00000012879	129.2830976	-1.227683624	0.307269575	-3.995461074	6.46E-05	0.000928147	protein-L-isoaspartate (D-aspartate) O-methyltransferase domain containing 2	PCMTD2	NA
9126	ENSOCUG00000015924	167.2104818	-1.601949779	0.400987441	-3.995012346	6.47E-05	0.000928971	minichromosome maintenance complex component 2	MCM2	NA
10242	ENSOCUG00000017878	367.2768972	-1.145263338	0.286880993	-3.992119965	6.55E-05	0.000939433	annexin A3	ANXA3	NA
7524	ENSOCUG00000013042	830.2512821	0.963139958	0.241321074	3.991114167	6.58E-05	0.00094248	SWI/SNF related, matrix associated, actin dependent regulator of chromatin, subfamily a, member 5	SMARCA5	NA
1255	ENSOCUG00000002154	1629.238451	1.058525311	0.265296708	3.989967753	6.61E-05	0.000944372	inhibitor of Bruton tyrosine kinase	IBTK	NA
3031	ENSOCUG00000005109	472.6112305	0.991991684	0.248616063	3.990054681	6.61E-05	0.000944372			NA
8153	ENSOCUG00000014232	1345.126897	0.841438048	0.210890685	3.989925157	6.61E-05	0.000944372	clathrin interactor 1	CLINT1	NA
12485	ENSOCUG00000027378	120.0651861	-1.806297859	0.452770664	-3.989432179	6.62E-05	0.000945391			NA
4158	ENSOCUG00000007055	636.148159	-1.33750259	0.335441717	-3.987287572	6.68E-05	0.000953021	pleckstrin homology domain containing A6	PLEKHA6	NA
379	ENSOCUG00000000628	461.7544305	0.829149546	0.208034155	3.985641432	6.73E-05	0.000958695	mitochondrial E3 ubiquitin protein ligase 1	MUL1	NA
11378	ENSOCUG00000023899	449.8967351	-0.921001824	0.231102353	-3.985255071	6.74E-05	0.000959299	yippee like 3	YPEL3	NA
5164	ENSOCUG00000008785	901.4497905	0.871563846	0.218825143	3.982923699	6.81E-05	0.000967797	insulin like growth factor 2 receptor	IGF2R	NA
832	ENSOCUG00000001419	265.094686	-1.277099769	0.320764146	-3.981429295	6.85E-05	0.000972934	cysteine sulfinic acid decarboxylase	CSAD	NA
5453	ENSOCUG00000009308	776.6609755	-1.019128299	0.256044339	-3.980280538	6.88E-05	0.000976676			NA
561	ENSOCUG00000000933	237.577054	-1.332776112	0.335084852	-3.977428718	6.97E-05	0.000987479	transmembrane protein 42	TMEM42	NA
831	ENSOCUG00000001418	726.9633385	1.214579867	0.305571812	3.974777191	7.04E-05	0.000997554	proteasome 26S subunit, non-ATPase 14	PSMD14	NA
3222	ENSOCUG00000005429	591.1588836	1.707065696	0.429555405	3.974029144	7.07E-05	0.000999702	BCL6 transcription repressor	BCL6	NA
10510	ENSOCUG00000021244	19.33192064	-2.571936692	0.647288924	-3.973398272	7.09E-05	0.001001362			NA
3366	ENSOCUG00000005673	19695.07204	0.902137822	0.227382247	3.967494534	7.26E-05	0.001025472	complement C5	C5	NA
9967	ENSOCUG00000017399	953.4731092	1.63140461	0.411649022	3.963096039	7.40E-05	0.001043525	ring finger protein 139	RNF139	NA
14735	ENSOCUG00000036566	26.02232649	-2.703463429	0.682509151	-3.961065468	7.46E-05	0.001051402			NA
3692	ENSOCUG00000006235	834.2566128	1.142233349	0.288545789	3.9585861	7.54E-05	0.001061326	protein phosphatase 4 regulatory subunit 2	PPP4R2	NA
5589	ENSOCUG00000009566	184.2776166	1.562340843	0.394728621	3.958012571	7.56E-05	0.001062829	S100 calcium binding protein A8	S100A8	NA
7818	ENSOCUG00000013586	16.80196976	-2.927647539	0.740720271	-3.952433399	7.74E-05	0.001086854	STIL centriolar assembly protein	STIL	NA
10613	ENSOCUG00000021525	534.1076476	1.168226349	0.295639565	3.951522355	7.77E-05	0.001089928	one cut homeobox 2	ONECUT2	NA
12625	ENSOCUG00000027809	86.92628956	1.629548412	0.412455626	3.9508454	7.79E-05	0.001091942			NA
15068	ENSOCUG00000037894	20.70588376	2.165030539	0.548631718	3.946236552	7.94E-05	0.001112072			NA
7548	ENSOCUG00000013074	78.51780217	-2.201136973	0.558168431	-3.943499579	8.03E-05	0.001123743	WEE1 G2 checkpoint kinase	WEE1	NA
464	ENSOCUG00000000777	1495.259509	1.054473608	0.267458572	3.942568007	8.06E-05	0.001127014			NA
8772	ENSOCUG00000015351	502.5222377	1.077291172	0.273365919	3.940839359	8.12E-05	0.001134057	exostosin like glycosyltransferase 3	EXTL3	NA
8425	ENSOCUG00000014733	46.63989097	-2.030023277	0.51518778	-3.940356033	8.14E-05	0.001135233			NA
1669	ENSOCUG00000002857	1746.937087	0.980575043	0.248989646	3.938216141	8.21E-05	0.001144285	proteasome activator subunit 2	PSME2	NA
6564	ENSOCUG00000011284	2085.461303	1.633847391	0.415055893	3.936451493	8.27E-05	0.001151603	solute carrier family 7 member 2	SLC7A2	NA
8297	ENSOCUG00000014498	492.4787703	-1.169092687	0.297017705	-3.936104372	8.28E-05	0.001152145	solute carrier family 16 member 12	SLC16A12	NA
2902	ENSOCUG00000004906	1594.180192	1.071308308	0.272221867	3.935423416	8.31E-05	0.001153169	actin related protein 2		NA
10944	ENSOCUG00000022632	223.1950473	1.718749166	0.43673685	3.935434271	8.30E-05	0.001153169	transmembrane protein 170B	TMEM170B	NA
10088	ENSOCUG00000017621	241.9971224	1.527734259	0.388344766	3.933963819	8.36E-05	0.001159071	ecdysoneless cell cycle regulator	ECD	NA
810	ENSOCUG00000001382	270.5387849	-0.944775541	0.240185011	-3.933532482	8.37E-05	0.001159834	zinc finger protein 22	ZNF22	NA
1224	ENSOCUG00000002114	273.6039754	1.436157634	0.365124291	3.933339055	8.38E-05	0.001159834		TRIM5	NA
8320	ENSOCUG00000014532	221.7931813	1.177349409	0.299347569	3.933051505	8.39E-05	0.001160098	DExD-box helicase 52	DDX52	NA
3044	ENSOCUG00000005139	255.4679922	1.732146442	0.440635224	3.931021277	8.46E-05	0.001168807	HIVEP zinc finger 2	HIVEP2	NA
4221	ENSOCUG00000007187	299.5911227	0.859089653	0.218618346	3.929632026	8.51E-05	0.001174443	insulin receptor substrate 1	IRS1	NA
8128	ENSOCUG00000014174	112.0444328	-1.539587565	0.39187179	-3.928804273	8.54E-05	0.001177354	zinc finger protein 395	ZNF395	NA
6498	ENSOCUG00000011170	20.95588455	-2.309369793	0.587935782	-3.927928635	8.57E-05	0.001180507			NA
11113	ENSOCUG00000023151	66.02647524	2.194447334	0.558914758	3.926264785	8.63E-05	0.001187552	signaling lymphocytic activation molecule family member 1	SLAMF1	NA
7936	ENSOCUG00000013801	32.99425688	-2.020356092	0.514697183	-3.925329606	8.66E-05	0.001191027	SHC binding and spindle associated 1	SHCBP1	NA
10062	ENSOCUG00000017571	196.5168405	-1.335142387	0.340209998	-3.924465458	8.69E-05	0.00119416			NA
13217	ENSOCUG00000030254	163.2338211	-1.405831365	0.358340586	-3.923170921	8.74E-05	0.001199443			NA
12410	ENSOCUG00000027109	25.14203822	-2.709645411	0.690774742	-3.922617963	8.76E-05	0.001201045			NA
6828	ENSOCUG00000011779	86.44221368	-1.36262645	0.347443343	-3.921866622	8.79E-05	0.001203641	TNF receptor superfamily member 19	TNFRSF19	NA
439	ENSOCUG00000000730	1784.824368	0.897039237	0.229011609	3.917003333	8.97E-05	0.001226996	BAR/IMD domain containing adaptor protein 2 like 1	BAIAP2L1	NA
6117	ENSOCUG00000010474	505.7136186	1.013492141	0.258802262	3.916086878	9.00E-05	0.001230465	ADAM metallopeptidase domain 17	ADAM17	NA
15034	ENSOCUG00000037760	85.25142376	1.190263736	0.303959694	3.91586042	9.01E-05	0.001230465			NA
1208	ENSOCUG00000002084	462.741843	1.109144782	0.283307946	3.914979438	9.04E-05	0.001233786	UFM1 specific ligase 1	UFL1	NA
12818	ENSOCUG00000029107	65.06798874	1.43604111	0.36694041	3.913554007	9.09E-05	0.00123991	NADH dehydrogenase subunit 4L	ND4L	808222
9913	ENSOCUG00000017299	10.53420983	3.606057483	0.921517014	3.913175153	9.11E-05	0.001240672	CD207 molecule	CD207	NA
11664	ENSOCUG00000024754	28.92489945	-2.679418907	0.685223875	-3.910282469	9.22E-05	0.001254428	G protein subunit alpha transducin 3	GNAT3	NA
7178	ENSOCUG00000012433	48.74175254	1.747975968	0.447328219	3.907591551	9.32E-05	0.001267269	malic enzyme 2	ME2	NA
7204	ENSOCUG00000012471	1935.965385	0.986249055	0.252469377	3.906410623	9.37E-05	0.001271055	transmembrane 9 superfamily member 3	TM9SF3	NA
9123	ENSOCUG00000015920	16.29559089	-2.626575189	0.672344257	-3.906592734	9.36E-05	0.001271055	Oryctolagus cuniculus solute carrier family 4 member 9 (SLC4A9), mRNA.	SLC4A9	NA
8484	ENSOCUG00000014835	263.6786319	-1.381199872	0.353654493	-3.905506357	9.40E-05	0.001274606	structural maintenance of chromosomes 4	SMC4	NA
12337	ENSOCUG00000026872	213.5282563	1.522337841	0.389832246	3.905110102	9.42E-05	0.001275485			NA
4413	ENSOCUG00000007510	62.80612221	1.353447976	0.346640195	3.904475005	9.44E-05	0.001277627	leucine rich repeats and immunoglobulin like domains 1	LRIG1	NA
12249	ENSOCUG00000026559	65.68562109	1.843443063	0.472293387	3.903173568	9.49E-05	0.001283302			NA
12679	ENSOCUG00000027961	135.7273127	1.360021915	0.348612486	3.901242699	9.57E-05	0.001292359	pellino E3 ubiquitin protein ligase 1	PELI1	NA
4989	ENSOCUG00000008496	14440.58586	1.03689004	0.265888519	3.899717238	9.63E-05	0.0012993	growth hormone receptor	GHR	NA
559	ENSOCUG00000000931	171.6308467	1.366153667	0.350405331	3.898781054	9.67E-05	0.001300644	G protein subunit beta 4	GNB4	NA
6723	ENSOCUG00000011595	551.7060285	0.975964947	0.250300444	3.899173853	9.65E-05	0.001300644	Ubiquitin carboxyl-terminal hydrolase 14	USP14	NA
12153	ENSOCUG00000026271	162.3062929	-1.741657282	0.446715357	-3.898807723	9.67E-05	0.001300644	RAB3A interacting protein like 1	RAB3IL1	NA
7890	ENSOCUG00000013716	652.2866298	-0.853627368	0.219038639	-3.897154267	9.73E-05	0.001308176	mitogen-activated protein kinase 3	MAPK3	NA
5691	ENSOCUG00000009776	936.602846	0.978288046	0.251057661	3.896666779	9.75E-05	0.00130875	zinc fingers and homeoboxes 1	ZHX1	NA
11261	ENSOCUG00000023580	110.2158688	-1.261633837	0.323778773	-3.896592188	9.76E-05	0.00130875	inositol-trisphosphate 3-kinase A	ITPKA	NA
1910	ENSOCUG00000003231	733.6803911	0.825283422	0.212098199	3.89104398	9.98E-05	0.00133548	TBC1 domain family member 14	TBC1D14	NA
4987	ENSOCUG00000008491	419.0919973	1.236106498	0.317682888	3.891007495	9.98E-05	0.00133548	Oryctolagus cuniculus testin LIM domain protein (TES), mRNA.	TES	NA
8250	ENSOCUG00000014409	98.59153487	-1.127260064	0.289684752	-3.891333794	9.97E-05	0.00133548	coiled-coil domain containing 15	CCDC15	NA
4556	ENSOCUG00000007774	221.0783328	1.211131213	0.311431542	3.888916348	0.000100693	0.001345776	TNF alpha induced protein 1	TNFAIP1	NA
2965	ENSOCUG00000005009	54.90327573	-2.27608338	0.585456275	-3.887708575	0.000101195	0.001351223	polo like kinase 4	PLK4	NA
2297	ENSOCUG00000003897	183.8609116	-1.244254907	0.320122684	-3.886806431	0.000101572	0.001354985			NA
9393	ENSOCUG00000016368	1244.710697	-0.999115253	0.257084948	-3.886323412	0.000101774	0.001356415			NA
2219	ENSOCUG00000003773	80.94987204	2.02351917	0.520776495	3.885580839	0.000102086	0.001358401	dystrobrevin alpha	DTNA	NA
15428	ENSOCUG00000039388	16173.27065	0.951596693	0.24490878	3.885514811	0.000102113	0.001358401			NA
11733	ENSOCUG00000024985	220.6985838	-1.056588238	0.271972599	-3.884906938	0.000102369	0.001360537	ring finger protein 215	RNF215	NA
8674	ENSOCUG00000015173	1144.495454	1.246996471	0.321078924	3.883769314	0.000102849	0.00136565	zinc finger CCCH-type containing 13	ZC3H13	NA
9846	ENSOCUG00000017181	32.86097021	-1.938469685	0.499290637	-3.882447498	0.00010341	0.001371821	protein kinase, membrane associated tyrosine/threonine 1	PKMYT1	NA
5412	ENSOCUG00000009233	746.2763941	-0.860622045	0.22171092	-3.881730518	0.000103716	0.001374138	ADNP homeobox 2	ADNP2	NA
11848	ENSOCUG00000025336	470.5449149	-1.613950175	0.415796605	-3.881585743	0.000103778	0.001374138	poly(rC) binding protein 4	PCBP4	NA
2615	ENSOCUG00000004421	25.55669007	-2.723874231	0.701877054	-3.8808424	0.000104095	0.001377068	DSN1 component of MIS12 kinetochore complex	DSN1	NA
4278	ENSOCUG00000007275	188.227113	-1.524559189	0.392924811	-3.8800278	0.000104445	0.001380408	RNA polymerase III subunit H	POLR3H	NA
3854	ENSOCUG00000006510	196.9829253	1.262596312	0.325514603	3.878770102	0.000104986	0.001384331	C9orf72-SMCR8 complex subunit	C9orf72	NA
6245	ENSOCUG00000010690	328.8773758	1.38571091	0.357265121	3.87866273	0.000105032	0.001384331	family with sequence similarity 126 member B	FAM126B	NA
8324	ENSOCUG00000014540	261.778894	1.108560923	0.285782351	3.879039131	0.00010487	0.001384331	rhomboid 5 homolog 2	RHBDF2	NA
3084	ENSOCUG00000005206	1134.424386	-1.228097517	0.316679712	-3.878042931	0.0001053	0.00138583	SEC16 homolog B, endoplasmic reticulum export factor	SEC16B	NA
3970	ENSOCUG00000006709	497.9610683	1.35269031	0.34887623	3.877278515	0.000105631	0.00138583	mediator complex subunit 13	MED13	NA
7211	ENSOCUG00000012480	108.7388939	-1.786461093	0.460735221	-3.877413779	0.000105573	0.00138583	bestrophin 4	BEST4	NA
9082	ENSOCUG00000015855	400.95099	1.321974263	0.340922467	3.877639024	0.000105475	0.00138583	myocardin related transcription factor B	MRTFB	NA
9808	ENSOCUG00000017109	253.6165306	-0.965774919	0.249064801	-3.877605001	0.00010549	0.00138583	tetratricopeptide repeat domain 39C	TTC39C	NA
2999	ENSOCUG00000005061	306.5688445	1.571330306	0.40542048	3.875803971	0.000106273	0.00139297			NA
627	ENSOCUG00000001041	30.0345332	-2.339047556	0.603859316	-3.873497507	0.000107285	0.001404935	maternal embryonic leucine zipper kinase	MELK	NA
8222	ENSOCUG00000014349	409.0412898	1.529332445	0.39488925	3.872813569	0.000107586	0.001407593	YOD1 deubiquitinase	YOD1	NA
4447	ENSOCUG00000007579	524.4981001	1.433886285	0.37040029	3.871180242	0.00010831	0.001414467	ATRX chromatin remodeler	ATRX	NA
8470	ENSOCUG00000014812	219.9607172	-0.957459913	0.247329783	-3.871187294	0.000108307	0.001414467	CD93 molecule	CD93	NA
5882	ENSOCUG00000010087	780.0934727	1.062560607	0.274646248	3.868833507	0.000109357	0.001426843			NA
3578	ENSOCUG00000006029	63967.89032	1.109610975	0.287068344	3.865319871	0.000110944	0.00144622	alpha-2-macroglobulin	A2M	NA
3057	ENSOCUG00000005161	385.1436823	0.861057682	0.222814915	3.864452617	0.000111339	0.001448669	Ral GEF with PH domain and SH3 binding motif 2		NA
6027	ENSOCUG00000010321	228.0041484	1.233048773	0.319070815	3.864498769	0.000111318	0.001448669	RAP2C, member of RAS oncogene family	RAP2C	NA
14093	ENSOCUG00000033803	67.23458085	-2.10184012	0.543920836	-3.864239021	0.000111436	0.001448669			NA
8767	ENSOCUG00000015344	5157.090836	-0.920280153	0.238254544	-3.862592245	0.00011219	0.001457145	heme binding protein 1	HEBP1	NA
350	ENSOCUG00000000587	710.1975707	1.223636377	0.316841961	3.861977033	0.000112473	0.001459304	DnaJ heat shock protein family (Hsp40) member C13	DNAJC13	NA
869	ENSOCUG00000001480	916.926695	1.470017554	0.380701074	3.861343336	0.000112765	0.001459304	guanine monophosphate synthase	GMPS	NA
8098	ENSOCUG00000014109	43.43662458	-2.113997661	0.547450046	-3.86153527	0.000112677	0.001459304	cell division cycle associated 2	CDCA2	NA
14387	ENSOCUG00000035052	38.83605818	-1.997705127	0.517332959	-3.861546209	0.000112672	0.001459304			NA
6094	ENSOCUG00000010433	470.3398824	1.19810611	0.310351673	3.860478981	0.000113165	0.001461478	B-TFIID TATA-box binding protein associated factor 1	BTAF1	NA
8383	ENSOCUG00000014653	538.0838853	-1.027554567	0.266168677	-3.860539028	0.000113137	0.001461478	leucine rich repeat and coiled-coil centrosomal protein 1	LRRCC1	NA
13066	ENSOCUG00000029682	18341.29864	1.009257208	0.261444197	3.860315963	0.000113241	0.001461478			NA
12722	ENSOCUG00000028094	387.5313179	-1.395295196	0.361476178	-3.859992113	0.000113391	0.001462095	protein regulator of cytokinesis 1	PRC1	NA
3312	ENSOCUG00000005571	18.81783023	2.31418925	0.599704918	3.858879896	0.000113908	0.001467438	carbonic anhydrase 5B	CA5B	NA
6298	ENSOCUG00000010789	594.4397931	0.900288181	0.23340336	3.857220313	0.000114684	0.001475095	transmembrane protein 168	TMEM168	NA
10759	ENSOCUG00000022073	460.6984675	-0.871551103	0.225956294	-3.857166736	0.000114709	0.001475095	torsin family 1 member A	TOR1A	NA
1206	ENSOCUG00000002080	82.57297138	-1.899296342	0.492590293	-3.855732378	0.000115384	0.001482436	POC1 centriolar protein A	POC1A	NA
9167	ENSOCUG00000015998	42.94929348	1.441446494	0.373883868	3.855332147	0.000115573	0.001483528			NA
2077	ENSOCUG00000003526	3305.048497	1.580318259	0.410014364	3.854299748	0.000116061	0.001488463	HPS3 biogenesis of lysosomal organelles complex 2 subunit 1	HPS3	NA
729	ENSOCUG00000001224	57.89520053	-1.520509647	0.39458322	-3.85345745	0.000116462	0.001490916			NA
9768	ENSOCUG00000017033	369.5361339	1.426914251	0.370273618	3.853675178	0.000116358	0.001490916	transferrin receptor	TFRC	NA
4929	ENSOCUG00000008397	17736.39129	0.819757744	0.212873786	3.850909778	0.00011768	0.001504236	cathepsin V	CTSV	NA
9425	ENSOCUG00000016433	45.70856901	-1.641338178	0.426228461	-3.850841338	0.000117713	0.001504236			NA
2335	ENSOCUG00000003968	418.4293085	0.943818601	0.245153666	3.849906132	0.000118163	0.001506606			NA
8520	ENSOCUG00000014903	227.9706959	3.780965186	0.982151791	3.84967499	0.000118275	0.001506606			NA
9292	ENSOCUG00000016204	57.18256744	-1.997939146	0.519001818	-3.849580248	0.00011832	0.001506606	CDC28 protein kinase regulatory subunit 1B	CKS1B	NA
14211	ENSOCUG00000034297	124.8403376	1.102419238	0.28633988	3.850037363	0.0001181	0.001506606			NA
14355	ENSOCUG00000034925	45.42557385	2.120396107	0.550947404	3.848636167	0.000118777	0.001511075			NA
7196	ENSOCUG00000012459	35.66501108	-2.045642679	0.531833889	-3.846393998	0.000119869	0.001523606	four and a half LIM domains 3	FHL3	NA
5150	ENSOCUG00000008763	948.7778249	0.819445347	0.213227524	3.843056142	0.000121512	0.00154174	MON1 homolog A, secretory trafficking associated	MON1A	NA
14507	ENSOCUG00000035553	3313.568692	-1.008558851	0.262433477	-3.843102881	0.000121489	0.00154174			NA
3737	ENSOCUG00000006321	4677.849425	1.011087792	0.263163833	3.842046916	0.000122013	0.001545588			NA
8839	ENSOCUG00000015450	405.8165794	1.125246437	0.29288643	3.841920692	0.000122075	0.001545588	Ras and Rab interactor 2	RIN2	NA
14413	ENSOCUG00000035172	89.58043554	1.426519362	0.371316228	3.841791055	0.00012214	0.001545588			NA
626	ENSOCUG00000001040	26.08342229	-2.371853401	0.617889326	-3.838637924	0.000123719	0.001562797	nei like DNA glycosylase 3	NEIL3	NA
4005	ENSOCUG00000006777	126.3620209	1.807789447	0.470920518	3.838841967	0.000123616	0.001562797	family with sequence similarity 102 member B	FAM102B	NA
1305	ENSOCUG00000002225	692.7432336	0.977995731	0.254824511	3.837918599	0.000124082	0.001565995			NA
9531	ENSOCUG00000016615	1073.270269	1.734597954	0.452155224	3.836288649	0.000124908	0.001575027	SMG1 nonsense mediated mRNA decay associated PI3K related kinase	SMG1	NA
3519	ENSOCUG00000005935	27.47916523	2.44720011	0.638228225	3.834365226	0.000125889	0.001586001	C-C motif chemokine ligand 11	CCL11	NA
2767	ENSOCUG00000004668	21.25279834	-2.270595286	0.592243987	-3.833884912	0.000126135	0.001587701	ssemaphorin 4F	SEMA4F	NA
7628	ENSOCUG00000013232	1843.217224	0.944063393	0.246281117	3.83327559	0.000126448	0.001590239	collagen type IV alpha 1 chain	COL4A1	NA
8022	ENSOCUG00000013969	44.75690142	-1.768226897	0.461313912	-3.833023139	0.000126578	0.001590471	BLM RecQ like helicase	BLM	NA
12238	ENSOCUG00000026525	100.7332553	1.286430216	0.33572141	3.831838479	0.000127189	0.001596745			NA
4192	ENSOCUG00000007124	49.33165562	-2.37259257	0.619282993	-3.831192842	0.000127524	0.001599535	TTK protein kinase	TTK	NA
7703	ENSOCUG00000013366	390.8665274	0.875030261	0.228412656	3.830918467	0.000127666	0.001599914	crystallin beta-gamma domain containing 1	CRYBG1	NA
11084	ENSOCUG00000023065	67.56935207	-1.481551961	0.386929901	-3.828993199	0.000128669	0.001611066			NA
12470	ENSOCUG00000027307	2318.325734	-1.218721516	0.318358976	-3.828136188	0.000129117	0.001614438	ribosomal protein S21	RPS21	NA
15482	ENSOCUG00000039645	17.73094562	2.528110065	0.660417705	3.828047074	0.000129164	0.001614438			NA
2921	ENSOCUG00000004939	384.5387365	0.909274714	0.237558104	3.827588691	0.000129405	0.001616031	ATPase plasma membrane Ca2+ transporting 2	ATP2B2	NA
1137	ENSOCUG00000001966	62.57125314	-1.558604988	0.407303691	-3.82664096	0.000129904	0.001619725			NA
2519	ENSOCUG00000004275	64.2287774	1.659168814	0.433588706	3.826596016	0.000129927	0.001619725	semaphorin 5A	SEMA5A	NA
8845	ENSOCUG00000015459	50.2600295	-2.03794077	0.532779651	-3.825109998	0.000130714	0.001628104			NA
7441	ENSOCUG00000012886	746.0130538	0.76700721	0.200608466	3.823403991	0.000131622	0.001637986	SMG5 nonsense mediated mRNA decay factor	SMG5	NA
4851	ENSOCUG00000008253	182.9335121	1.072210333	0.280488988	3.822646796	0.000132027	0.001641595	Oryctolagus cuniculus tissue factor pathway inhibitor (TFPI), mRNA.	TFPI	NA
1023	ENSOCUG00000001783	123.1548672	1.106040282	0.289409075	3.821719419	0.000132524	0.001646348	transducin beta like 2	TBL2	NA
3336	ENSOCUG00000005620	107.5260102	1.343505688	0.351611775	3.820991739	0.000132916	0.001649778	neurexin 1	NRXN1	NA
9583	ENSOCUG00000016710	477.196699	0.806893713	0.211267659	3.819295936	0.000133833	0.001659717	CD99 molecule like 2	CD99L2	NA
3464	ENSOCUG00000005849	507.2645906	1.322441427	0.346287267	3.818914392	0.00013404	0.001660843	DEAD-box helicase 6	DDX6	NA
586	ENSOCUG00000000980	171.6515006	1.361368277	0.356535244	3.81832736	0.00013436	0.001663355	trinucleotide repeat containing 18	TNRC18	NA
4835	ENSOCUG00000008225	3345.06355	-1.102280988	0.28885866	-3.81598733	0.000135639	0.001677745	lactamase beta 2	LACTB2	NA
2230	ENSOCUG00000003792	1167.876851	4.83439898	1.267409327	3.814394352	0.000136517	0.001687141	thrombospondin 1	THBS1	NA
182	ENSOCUG00000000308	42.45349642	-1.673838609	0.438856272	-3.814092938	0.000136684	0.00168774			NA
1969	ENSOCUG00000003333	1400.14096	1.396939629	0.366400728	3.812600583	0.000137512	0.001696499	LIF receptor subunit alpha	LIFR	NA
8077	ENSOCUG00000014074	1212.616574	1.40775221	0.36931838	3.811757784	0.000137982	0.001700825	dystonin	DST	NA
13338	ENSOCUG00000030723	2596.037751	-1.066576202	0.279884746	-3.810769314	0.000138535	0.001706168			NA
7278	ENSOCUG00000012591	330.8270312	-1.426102478	0.37457803	-3.807224028	0.000140535	0.001729313	uncoupling protein 2	UCP2	NA
11015	ENSOCUG00000022871	88.85115947	-1.147329813	0.301573199	-3.804482016	0.000142101	0.001747074			NA
6102	ENSOCUG00000010449	102.3780229	1.454097794	0.382424183	3.802316536	0.000143349	0.001760903	Adenosine receptor A2b	ADORA2B	NA
3144	ENSOCUG00000005296	353.7041362	-1.147553042	0.301896554	-3.801146538	0.000144028	0.0017662	transient receptor potential cation channel subfamily V member 2	TRPV2	NA
10067	ENSOCUG00000017578	67.20353366	2.154012179	0.566673289	3.801153538	0.000144024	0.0017662	TRAF interacting protein with forkhead associated domain	TIFA	NA
9024	ENSOCUG00000015766	183.2725727	1.154150413	0.303810079	3.798920745	0.000145328	0.001780606	PATJ crumbs cell polarity complex component	PATJ	NA
6265	ENSOCUG00000010725	18.95281882	-2.228038754	0.586590344	-3.798287474	0.000145699	0.001783629	fidgetin like 1	FIGNL1	NA
1814	ENSOCUG00000003071	611.4062509	1.057088833	0.278377284	3.797324329	0.000146266	0.00178445	lipin 1	LPIN1	NA
7670	ENSOCUG00000013304	404.7620855	1.446207771	0.380802265	3.797791932	0.000145991	0.00178445			NA
10725	ENSOCUG00000021965	109.2814356	1.156563778	0.30457226	3.797337868	0.000146258	0.00178445	transmembrane protein 150C	TMEM150C	NA
11051	ENSOCUG00000022961	269.2511891	-1.339917849	0.352855278	-3.797358102	0.000146246	0.00178445			NA
11779	ENSOCUG00000025096	18.59145908	-2.386981387	0.628870468	-3.795664623	0.000147248	0.001794897	SH3 domain and tetratricopeptide repeats 2	SH3TC2	NA
8982	ENSOCUG00000015700	359.0708999	0.954298892	0.25165735	3.79205651	0.000149405	0.001819629	tripartite motif containing 26	TRIM26	NA
3793	ENSOCUG00000006416	648.5886326	-1.653245334	0.436051451	-3.791399687	0.000149801	0.001821341	nuclear receptor subfamily 0 group B member 2	NR0B2	NA
13571	ENSOCUG00000031721	532.4384233	-1.010046933	0.266400802	-3.791456048	0.000149767	0.001821341	heat shock factor binding protein 1 like 1	HSBP1L1	NA
4151	ENSOCUG00000007047	864.1678406	0.881101264	0.232435883	3.790728226	0.000150206	0.001823167	zinc finger DHHC-type containing 5	ZDHHC5	NA
7225	ENSOCUG00000012508	564.627967	1.301416764	0.343297894	3.790925565	0.000150087	0.001823167	AVL9 cell migration associated	AVL9	NA
1722	ENSOCUG00000002935	129.3070715	1.47552292	0.389339952	3.789806089	0.000150765	0.001826841			NA
9289	ENSOCUG00000016200	523.1418585	-0.835263468	0.220395006	-3.78984752	0.00015074	0.001826841	cytoskeleton associated protein 5	CKAP5	NA
9370	ENSOCUG00000016331	20.74279125	-2.208447574	0.582809344	-3.789313943	0.000151064	0.001828911	G protein subunit gamma transducin 2	GNGT2	NA
5613	ENSOCUG00000009625	1345.285393	0.822205715	0.217053268	3.788036565	0.000151843	0.00183678	ATPase phospholipid transporting 8B1	ATP8B1	NA
9023	ENSOCUG00000015765	364.4058292	0.872149072	0.230272732	3.787461354	0.000152194	0.001839477	isocitrate dehydrogenase (NAD(+)) 3 catalytic subunit alpha	IDH3A	NA
4046	ENSOCUG00000006859	279.0845232	-0.966804135	0.255288051	-3.787110805	0.000152409	0.001840515	folliculin interacting protein 2	FNIP2	NA
4896	ENSOCUG00000008338	171.5138935	1.857265788	0.490555756	3.78604423	0.000153064	0.001845306	TNF superfamily member 14	TNFSF14	NA
10455	ENSOCUG00000021071	1833.174289	-0.93789767	0.247722434	-3.786082895	0.000153041	0.001845306			NA
11864	ENSOCUG00000025387	1076.602761	0.961057175	0.253883998	3.785418469	0.00015345	0.001848394	Oryctolagus cuniculus PALM2-AKAP2 fusion (PALM2AKAP2), transcript variant 1, mRNA.		NA
4466	ENSOCUG00000007610	152.5256353	-1.001334594	0.264609615	-3.784195803	0.000154206	0.001855938	IQ motif containing C	IQCC	NA
2934	ENSOCUG00000004962	122.2307527	1.168006932	0.308778451	3.782669839	0.000155155	0.001864213	poly(A) polymerase gamma	PAPOLG	NA
5914	ENSOCUG00000010136	82.68323291	-1.910411481	0.505032281	-3.782751228	0.000155104	0.001864213	LIM and cysteine rich domains 1	LMCD1	NA
382	ENSOCUG00000000631	22.87759234	2.329431296	0.615881236	3.782273528	0.000155402	0.001865614	T cell activation RhoGTPase activating protein	TAGAP	NA
7860	ENSOCUG00000013658	18.45576049	-2.940814414	0.777825857	-3.780813389	0.000156317	0.001875014			NA
6297	ENSOCUG00000010785	52.11977726	1.805189057	0.477635075	3.779431521	0.000157187	0.001883866			NA
9012	ENSOCUG00000015747	17.58939992	-2.734265834	0.723793511	-3.777687686	0.000158291	0.001893922			NA
13773	ENSOCUG00000032568	386.8371566	0.937879521	0.248257675	3.777847039	0.00015819	0.001893922			NA
542	ENSOCUG00000000907	90.78855245	1.264590602	0.335091781	3.773863382	0.000160739	0.001921596	serine/threonine kinase 35	STK35	NA
13710	ENSOCUG00000032263	1653.329451	-0.97235203	0.257690977	-3.773325864	0.000161086	0.001924131			NA
6153	ENSOCUG00000010528	132.435459	-1.04323753	0.27650287	-3.77297179	0.000161315	0.001925254	phosphodiesterase 6C	PDE6C	NA
6637	ENSOCUG00000011418	268.568114	1.122108595	0.297518809	3.771555149	0.000162233	0.001934602	striatin 3	STRN3	NA
4604	ENSOCUG00000007839	3854.245238	1.704723028	0.452157314	3.770198943	0.000163117	0.001943521	interleukin 6 signal transducer	IL6ST	NA
8235	ENSOCUG00000014373	10173.57994	1.081608604	0.286947039	3.769366662	0.000163662	0.001948387			NA
4369	ENSOCUG00000007439	69.33396163	1.27574617	0.338498558	3.768837825	0.000164009	0.001950892	nudix hydrolase 15	NUDT15	NA
6465	ENSOCUG00000011096	138.6620216	1.690918005	0.448961498	3.76628734	0.000165693	0.001969278	alpha-1,6-mannosylglycoprotein 6-beta-N-acetylglucosaminyltransferase	MGAT5	NA
1084	ENSOCUG00000001877	1570.596462	0.887007109	0.235618255	3.764594172	0.00016682	0.001978215	splicing factor proline and glutamine rich	SFPQ	NA
1799	ENSOCUG00000003050	276.2976545	-0.928611235	0.246664682	-3.764670439	0.000166769	0.001978215	RNA polymerase III subunit C	POLR3C	NA
8590	ENSOCUG00000015027	9.52398964	3.456613886	0.918205295	3.764532729	0.000166861	0.001978215	transmembrane protein 266	TMEM266	NA
5220	ENSOCUG00000008902	358.5820293	-0.881743243	0.234277814	-3.763665141	0.000167441	0.001983447	glyoxalase domain containing 5	GLOD5	NA
6930	ENSOCUG00000011984	92.18460621	-1.599946397	0.425495326	-3.760197352	0.000169779	0.002009478			NA
108	ENSOCUG00000000172	366.280992	1.104439844	0.293759052	3.759679358	0.000170131	0.002010309	vav guanine nucleotide exchange factor 3	VAV3	NA
12898	ENSOCUG00000029295	9247.77204	-1.044119403	0.277699979	-3.7598829	0.000169993	0.002010309	fructose-bisphosphatase 1	FBP1	NA
5812	ENSOCUG00000009989	241.2885745	1.415469788	0.376916761	3.755390939	0.000173071	0.002041667	antizyme inhibitor 2	AZIN2	NA
12369	ENSOCUG00000026977	10.07048804	-4.817545417	1.282806233	-3.755473972	0.000173014	0.002041667	solute carrier family 38 member 8	SLC38A8	NA
849	ENSOCUG00000001444	225.1003875	1.172160111	0.312184744	3.754700166	0.000173549	0.002044486	TUB like protein 4	TULP4	NA
2320	ENSOCUG00000003939	82.47419461	-1.406221554	0.374538101	-3.754548741	0.000173654	0.002044486	pyruvate dehyrogenase phosphatase catalytic subunit 1	PDP1	NA
14775	ENSOCUG00000036699	495.7610447	1.734119903	0.461886927	3.754425162	0.00017374	0.002044486			NA
10400	ENSOCUG00000020917	980.4167986	0.912525265	0.243075831	3.754076498	0.000173982	0.002045647	phosphoinositide-3-kinase adaptor protein 1	PIK3AP1	NA
12671	ENSOCUG00000027940	144.1002984	1.423240568	0.379311644	3.752166829	0.000175313	0.0020596	heat shock protein family A (Hsp70) member 4 like	HSPA4L	NA
10090	ENSOCUG00000017624	353.7135115	1.067144229	0.284579593	3.749897233	0.000176907	0.002076621	HPS5 biogenesis of lysosomal organelles complex 2 subunit 2	HPS5	NA
76	ENSOCUG00000000122	125.1604395	1.022413939	0.27273	3.748813621	0.000177673	0.002083899	fukutin related protein	FKRP	NA
4639	ENSOCUG00000007899	1430.112072	-1.141192709	0.304674435	-3.745613609	0.000179953	0.002108912	NAD(P) dependent steroid dehydrogenase-like	NSDHL	NA
5236	ENSOCUG00000008933	2608.38903	-0.950450989	0.253771068	-3.745308693	0.000180172	0.002109194			NA
14569	ENSOCUG00000035750	236.3320496	1.368501208	0.365411355	3.745097652	0.000180324	0.002109194			NA
14774	ENSOCUG00000036696	277.8703682	1.504270441	0.401678373	3.744962488	0.000180421	0.002109194	small integral membrane protein 6	SMIM6	NA
2236	ENSOCUG00000003802	3898.321032	-0.969364233	0.258875938	-3.744512681	0.000180744	0.002111247			NA
1882	ENSOCUG00000003188	353.0410662	1.005074061	0.26853818	3.742760383	0.00018201	0.002124291			NA
1228	ENSOCUG00000002119	2328.980836	-0.933474847	0.249514121	-3.74117042	0.000183165	0.00213603			NA
347	ENSOCUG00000000584	465.3073913	-1.448070637	0.387313562	-3.738755314	0.000184934	0.002154892	arginase 2	ARG2	100008967
6861	ENSOCUG00000011843	25.20594978	-1.867737078	0.49978696	-3.737066445	0.00018618	0.002167642	hydroxysteroid 11-beta dehydrogenase 2	HSD11B2	100009531
2884	ENSOCUG00000004879	4559.497401	-1.474028255	0.394527624	-3.73618516	0.000186833	0.002172499	prostaglandin reductase 1	PTGR1	NA
13777	ENSOCUG00000032584	122.6690734	-1.482934444	0.396921142	-3.736093364	0.000186901	0.002172499			NA
11916	ENSOCUG00000025559	42.62301433	-1.457769051	0.390249498	-3.735479636	0.000187358	0.002176033			NA
4607	ENSOCUG00000007844	571.1694954	1.214871397	0.325397888	3.733495025	0.000188841	0.002191476	SOS Ras/Rac guanine nucleotide exchange factor 1	SOS1	NA
9563	ENSOCUG00000016669	11214.45822	0.970487597	0.259955938	3.733277285	0.000189004	0.00219159			NA
1360	ENSOCUG00000002315	177.7935536	1.072283986	0.287349681	3.731634503	0.000190241	0.002204144	LIM domain kinase 2	LIMK2	NA
12058	ENSOCUG00000025993	70.12012665	-1.285019367	0.344438943	-3.730760974	0.000190902	0.002210007	gypsy retrotransposon integrase 1	GIN1	NA
2046	ENSOCUG00000003469	117.8364337	-1.173212691	0.314631586	-3.728845879	0.000192359	0.002222773			NA
9732	ENSOCUG00000016976	642.8314606	0.830625353	0.222765559	3.728697367	0.000192472	0.002222773	Oryctolagus cuniculus solute carrier family 5 member 6 (SLC5A6), mRNA.	SLC5A6	NA
10532	ENSOCUG00000021292	321.655484	-1.191602302	0.31954863	-3.72901709	0.000192228	0.002222773			NA
11511	ENSOCUG00000024309	124.5463086	-1.22189999	0.327736418	-3.728300929	0.000192775	0.002224472	SMAD family member 7	SMAD7	NA
1437	ENSOCUG00000002436	355.8622328	-1.221244218	0.327700454	-3.726708957	0.000193996	0.002236755	testis expressed 30	TEX30	NA
12699	ENSOCUG00000028025	6386.01553	-1.103308757	0.296089784	-3.726264177	0.000194339	0.002238895			NA
5711	ENSOCUG00000009809	33.18283636	1.622334875	0.435579219	3.724546086	0.000195667	0.002250564			NA
9850	ENSOCUG00000017192	75.62462555	1.879472309	0.504606677	3.724628301	0.000195603	0.002250564	fibroblast growth factor receptor substrate 2	FRS2	NA
6198	ENSOCUG00000010604	89.80168803	1.169828763	0.314114269	3.724214009	0.000195925	0.002251714	regulator of calcineurin 1	RCAN1	NA
6914	ENSOCUG00000011953	29.98986014	-2.34677933	0.630439466	-3.722449906	0.000197299	0.002265685	centromere protein I	CENPI	NA
6842	ENSOCUG00000011795	4.739929694	-5.616126009	1.508883178	-3.722041633	0.000197618	0.002267529	sodium voltage-gated channel alpha subunit 10	SCN10A	NA
8541	ENSOCUG00000014936	113.891176	-1.539448502	0.413701617	-3.721156596	0.000198312	0.002273664	solute carrier family 35 member G2	SLC35G2	NA
2867	ENSOCUG00000004843	4.671053488	-5.606130681	1.507152132	-3.719684671	0.000199472	0.002285119			NA
9448	ENSOCUG00000016478	35.26576207	-2.28483299	0.614378093	-3.718936295	0.000200063	0.002290061	RAD54 homolog B	RAD54B	NA
8319	ENSOCUG00000014530	46.40741769	1.557941773	0.419009959	3.718149746	0.000200687	0.002295361			NA
9417	ENSOCUG00000016420	1112.181927	-0.769261381	0.206939076	-3.71733263	0.000201337	0.002300951	solute carrier family 25 member 20	SLC25A20	NA
6797	ENSOCUG00000011731	84.97898927	-1.169878398	0.314895332	-3.715134134	0.000203096	0.002318419	keratin 10	KRT10	NA
9108	ENSOCUG00000015894	747.4659825	-0.830401672	0.223531144	-3.714926064	0.000203263	0.002318419			NA
9905	ENSOCUG00000017282	924.0898949	0.868663262	0.2338376	3.714814311	0.000203353	0.002318419	lemur tyrosine kinase 2	LMTK2	NA
8015	ENSOCUG00000013957	128.4785609	1.592409913	0.428779349	3.713821381	0.000204153	0.002325681	galectin like	LGALSL	NA
7588	ENSOCUG00000013149	738.4034613	-0.847962111	0.228372068	-3.713072782	0.000204758	0.002330714	zinc finger MYM-type containing 4	ZMYM4	NA
2048	ENSOCUG00000003473	22.93655986	-2.750159568	0.740718283	-3.712827983	0.000204956	0.002331111	vasoactive intestinal peptide receptor 2	VIPR2	NA
8651	ENSOCUG00000015136	28.7146303	2.050942893	0.552466531	3.712338717	0.000205353	0.002333764	niban apoptosis regulator 1	NIBAN1	NA
4743	ENSOCUG00000008074	563.0128224	1.002091195	0.270010397	3.711305955	0.000206193	0.002341444	methionine adenosyltransferase 2B	MAT2B	NA
2687	ENSOCUG00000004547	728.5297896	1.089548815	0.293610677	3.710862376	0.000206554	0.00234217	secretion associated Ras related GTPase 1A	SAR1A	NA
10881	ENSOCUG00000022428	79.99515679	-1.715791221	0.462374588	-3.710825086	0.000206585	0.00234217	DNA polymerase mu	POLM	NA
1706	ENSOCUG00000002909	504.5869854	-0.779408076	0.210063702	-3.710341517	0.00020698	0.002344786	growth factor receptor bound protein 14	GRB14	NA
15079	ENSOCUG00000037956	31.35905322	1.902229436	0.512713349	3.7101227	0.000207159	0.002344952			NA
1190	ENSOCUG00000002053	1077.851639	0.851553029	0.229569039	3.70935485	0.000207788	0.002350211			NA
765	ENSOCUG00000001288	11723.36172	1.344154832	0.362430775	3.708721571	0.000208308	0.002350508	ubiquitin B	UBB	NA
1459	ENSOCUG00000002470	509.3850019	1.078586488	0.290816838	3.708817193	0.00020823	0.002350508	Kruppel like factor 6	KLF6	NA
13250	ENSOCUG00000030352	5.137338458	-5.759321731	1.552763076	-3.709079524	0.000208014	0.002350508			NA
1058	ENSOCUG00000001832	3891.934639	0.868169532	0.234198032	3.706989009	0.000209738	0.002364772			NA
3826	ENSOCUG00000006462	31.40234471	-1.637585437	0.441780239	-3.706787429	0.000209905	0.002364786			NA
10435	ENSOCUG00000020996	2070.836158	0.830835854	0.224202202	3.705743497	0.000210772	0.002372676	store-operated calcium entry associated regulatory factor	SARAF	NA
3055	ENSOCUG00000005159	42.13105397	-1.993546431	0.538255489	-3.70371779	0.000212463	0.002389828	anillin actin binding protein	ANLN	NA
7950	ENSOCUG00000013823	2417.149425	-0.883830947	0.238705255	-3.702603649	0.000213398	0.002398461	copper chaperone for superoxide dismutase	CCS	NA
5445	ENSOCUG00000009294	772.7632047	1.311821668	0.354471017	3.70078682	0.000214932	0.002413542	EFR3 homolog A	EFR3A	NA
9635	ENSOCUG00000016791	98.98631296	1.370203689	0.370263848	3.7006143	0.000215078	0.002413542	C-type lectin domain family 1 member A	CLEC1A	NA
14356	ENSOCUG00000034927	419.9304063	3.317278603	0.896994777	3.698213957	0.000217122	0.002434562			NA
10273	ENSOCUG00000017932	284.6078168	-1.313618103	0.355273302	-3.697486122	0.000217745	0.002437721			NA
11314	ENSOCUG00000023738	51.77463196	1.491909209	0.403489665	3.697515301	0.00021772	0.002437721			NA
2396	ENSOCUG00000004071	161.3907591	1.140105842	0.308468001	3.696026294	0.000219	0.002449851	nucleolar protein with MIF4G domain 1	NOM1	NA
10059	ENSOCUG00000017567	123.0476225	1.007459616	0.272860267	3.692218092	0.000222307	0.002484891			NA
8107	ENSOCUG00000014124	168.7166861	1.199387851	0.324950538	3.690985886	0.000223387	0.002495007	SUMO specific peptidase 5	SENP5	NA
31	ENSOCUG00000000049	4112.800821	0.78747776	0.213503988	3.688351534	0.000225712	0.002519006	mannan binding lectin serine peptidase 1	MASP1	NA
12444	ENSOCUG00000027228	30.7532153	2.257632097	0.61235471	3.686804493	0.000227088	0.002532383	smoothelin like 1	SMTNL1	NA
4846	ENSOCUG00000008243	92.39766159	-1.980356822	0.537474785	-3.684557635	0.0002291	0.002552831	mitotic arrest deficient 2 like 1	MAD2L1	NA
8148	ENSOCUG00000014223	5771.608056	-1.069326746	0.290476571	-3.681283972	0.000232062	0.002583821	UV radiation resistance associated	UVRAG	NA
6142	ENSOCUG00000010513	33.66805524	-1.830998016	0.497448133	-3.680781761	0.00023252	0.002586898	centrosomal protein 55	CEP55	NA
12033	ENSOCUG00000025908	437.8576174	0.98195395	0.266802166	3.680457186	0.000232816	0.002588176			NA
9381	ENSOCUG00000016347	58.24312146	-1.548893589	0.421006638	-3.679024151	0.000234128	0.002600735	phosphoethanolamine/phosphocholine phosphatase 1	PHOSPHO1	NA
12731	ENSOCUG00000028120	52.76172922	-1.31144289	0.356719329	-3.676399861	0.000236549	0.00262558	armadillo repeat containing X-linked 1	ARMCX1	NA
1723	ENSOCUG00000002936	276.2672983	-1.051249523	0.286040984	-3.675170975	0.00023769	0.0026362	Rab geranylgeranyltransferase subunit alpha	RABGGTA	NA
11447	ENSOCUG00000024091	30.70389976	-1.70802973	0.46479086	-3.67483502	0.000238003	0.002637622	Solute carrier family 22 member 8	SLC22A6	NA
716	ENSOCUG00000001203	35.14016566	1.983551798	0.539853638	3.674239936	0.000238558	0.002641725	HIVEP zinc finger 3	HIVEP3	NA
8355	ENSOCUG00000014603	4359.083546	0.872216462	0.237423631	3.673671653	0.00023909	0.002645558	Oryctolagus cuniculus FKBP prolyl isomerase 4 (FKBP4), mRNA.	FKBP4	NA
6955	ENSOCUG00000012022	129.0840686	1.029350316	0.280273909	3.672658364	0.00024004	0.002654016	EGF domain specific O-linked N-acetylglucosamine transferase	EOGT	NA
10512	ENSOCUG00000021247	648.8123731	-0.931862392	0.253786681	-3.671833325	0.000240817	0.00266054	PX domain containing 1	PXDC1	NA
2551	ENSOCUG00000004320	155.7623209	1.311505377	0.357225665	3.671363805	0.00024126	0.002663372	transmembrane O-mannosyltransferase targeting cadherins 3	TMTC3	NA
13671	ENSOCUG00000032107	25.98638093	-2.843714473	0.774775232	-3.67037349	0.000242196	0.002671646			NA
10605	ENSOCUG00000021501	3751.19874	0.924226768	0.251940049	3.668439262	0.000244036	0.002689857	Oryctolagus cuniculus cytochrome P450 2C5 (CYP2C5), mRNA.		NA
4400	ENSOCUG00000007494	207.9983083	1.303514609	0.355400325	3.667736122	0.000244708	0.002691029	ribonuclease A family member k6	RNASE6	NA
8598	ENSOCUG00000015042	193.2598366	1.293609595	0.352677471	3.667967769	0.000244486	0.002691029	family with sequence similarity 111 member A	FAM111A	NA
12590	ENSOCUG00000027700	163.7563603	-1.273586669	0.34723349	-3.667810587	0.000244636	0.002691029	ybeY metalloendoribonuclease	YBEY	NA
10946	ENSOCUG00000022642	879.2218708	-0.844673277	0.230434647	-3.665565443	0.000246793	0.00271187	translocase of outer mitochondrial membrane 6	TOMM6	NA
8958	ENSOCUG00000015655	258.199984	0.99003472	0.270140197	3.664892275	0.000247443	0.002716921			NA
8023	ENSOCUG00000013971	11494.60044	-0.964119081	0.263288094	-3.661840789	0.000250409	0.002747383	aldehyde oxidase 1	AOX1	NA
2398	ENSOCUG00000004075	361.5140989	1.214704013	0.331894271	3.659912567	0.000252301	0.002761771	lin-7 homolog C, crumbs cell polarity complex component	LIN7C	NA
3661	ENSOCUG00000006180	76.73082593	-1.366619948	0.373382287	-3.660109215	0.000252108	0.002761771	lysophosphatidylcholine acyltransferase 4	LPCAT4	NA
6140	ENSOCUG00000010508	2881.180821	-0.873479187	0.238657286	-3.659972854	0.000252242	0.002761771	isocitrate dehydrogenase (NADP(+)) 2	IDH2	NA
6331	ENSOCUG00000010843	715.4181099	-0.908481751	0.248442632	-3.656706351	0.000255477	0.002793422	protein kinase C delta	PRKCD	NA
12405	ENSOCUG00000027088	611.7727502	0.871335362	0.23829123	3.65659853	0.000255584	0.002793422	Oryctolagus cuniculus protein phosphatase 2 regulatory subunit Balpha (PPP2R2A), mRNA.	PPP2R2A	NA
1245	ENSOCUG00000002143	491.2893876	1.146725024	0.313714831	3.655310212	0.000256871	0.00280534	VPS54 subunit of GARP complex	VPS54	NA
1872	ENSOCUG00000003173	153.4950653	1.040904021	0.284866233	3.65400985	0.000258176	0.002817438			NA
973	ENSOCUG00000001686	181.5966664	1.397968088	0.382867249	3.651312805	0.000260903	0.002842849	BBX high mobility group box domain containing	BBX	NA
15430	ENSOCUG00000039392	173.6462521	0.961729846	0.263382792	3.651452841	0.000260761	0.002842849			NA
16	ENSOCUG00000000018	176.412239	-1.081221276	0.296343297	-3.648543052	0.000263732	0.002871477			NA
9207	ENSOCUG00000016074	215.2780158	0.920705652	0.252457096	3.646978692	0.000265342	0.002886807	TSC22 domain family member 2	TSC22D2	NA
8421	ENSOCUG00000014727	119.218571	1.348336475	0.369950373	3.644641477	0.000267765	0.002910948	actin like 6B	ACTL6B	NA
9785	ENSOCUG00000017068	136.4131913	-1.140955904	0.313091723	-3.644158628	0.000268268	0.002914198	zinc finger protein 608	ZNF608	NA
11808	ENSOCUG00000025190	260.7555553	1.572816697	0.431700966	3.643301312	0.000269163	0.002921703	leucine rich repeat containing 58	LRRC58	NA
7340	ENSOCUG00000012700	38.41479142	-1.638436479	0.450172725	-3.639572965	0.000273091	0.002962078	coronin 6	CORO6	NA
7772	ENSOCUG00000013498	27.39575547	2.412895701	0.663011853	3.639294967	0.000273386	0.002963026	ADAM metallopeptidase with thrombospondin type 1 motif 4	ADAMTS4	NA
141	ENSOCUG00000000237	81.89091372	-1.407310965	0.386858228	-3.637795094	0.000274982	0.002978068	tripartite motif containing 45	TRIM45	NA
7659	ENSOCUG00000013282	707.2279088	0.914736932	0.251550941	3.636388439	0.000276487	0.0029921	mitogen-activated protein kinase kinase kinase 11	MAP3K11	NA
8832	ENSOCUG00000015440	182.9297646	-0.977281862	0.268896738	-3.634413231	0.000278614	0.003012831	BCAR3 adaptor protein, NSP family member	BCAR3	NA
10198	ENSOCUG00000017803	17.53858172	-2.508332792	0.690423541	-3.633034862	0.000280107	0.003026684			NA
1795	ENSOCUG00000003044	48.68540653	-1.431492199	0.394465055	-3.62894553	0.000284581	0.003072661	Sperm surface protein Sp17	SPA17	NA
2135	ENSOCUG00000003634	4213.432775	0.762929132	0.210245493	3.628753805	0.000284793	0.003072661	Oryctolagus cuniculus poly(rC) binding protein 1 (PCBP1), mRNA.	PCBP1	NA
8830	ENSOCUG00000015438	764.6526485	1.371674769	0.378274249	3.626138373	0.000287691	0.00310159	MIER1 transcriptional regulator	MIER1	NA
12759	ENSOCUG00000028221	18.73511841	-2.387392527	0.658620932	-3.624835486	0.000289145	0.003114915	centromere protein A	CENPA	NA
9202	ENSOCUG00000016062	64.30045985	1.248919868	0.344654813	3.623683235	0.000290437	0.003126472			NA
10192	ENSOCUG00000017793	408.0412987	1.526031386	0.421578914	3.619800076	0.000294831	0.003171374			NA
14526	ENSOCUG00000035606	9.023004635	-4.635003229	1.280687294	-3.619152975	0.000295569	0.00317692			NA
6988	ENSOCUG00000012086	64.04075447	-1.253189276	0.34630496	-3.618744813	0.000296035	0.00317954	solute carrier family 22 member 16	SLC22A16	NA
4721	ENSOCUG00000008037	187.2300046	1.181308609	0.326523843	3.617832611	0.00029708	0.003188365	family with sequence similarity 13 member A	FAM13A	NA
5574	ENSOCUG00000009526	104.3549248	1.300506712	0.35964396	3.616094963	0.000299081	0.003207421	vasohibin 1	VASH1	NA
2091	ENSOCUG00000003553	535.9480398	0.850102411	0.235248303	3.613638868	0.00030193	0.003233115	SH3 domain containing GRB2 like, endophilin B1	SH3GLB1	NA
6445	ENSOCUG00000011067	29568.79407	0.74795144	0.206971802	3.613784268	0.00030176	0.003233115	inter-alpha-trypsin inhibitor heavy chain 1	ITIH1	NA
788	ENSOCUG00000001328	285.6987205	1.178542658	0.326300328	3.611834123	0.000304039	0.003253263	vacuolar protein sorting 13 homolog A	VPS13A	NA
1839	ENSOCUG00000003119	228.9140957	0.951760261	0.263545704	3.611367008	0.000304587	0.003256688			NA
5733	ENSOCUG00000009848	7580.639742	-0.927201535	0.256767826	-3.611050302	0.00030496	0.003258227			NA
4537	ENSOCUG00000007739	532.6078902	0.888758204	0.246164607	3.61042237	0.000305699	0.003261244	F-box and WD repeat domain containing 11	FBXW11	NA
6022	ENSOCUG00000010313	516.1289519	1.073764445	0.297404216	3.610454686	0.000305661	0.003261244	discs large MAGUK scaffold protein 1	DLG1	NA
705	ENSOCUG00000001177	313.5122552	1.16708028	0.323345869	3.609386707	0.000306922	0.003270083	interleukin 10 receptor subunit beta	IL10RB	NA
11299	ENSOCUG00000023697	27.17165915	-2.943774138	0.81560062	-3.609332883	0.000306985	0.003270083	leucine rich repeat neuronal 1	LRRN1	NA
13549	ENSOCUG00000031605	25682.25505	0.864403738	0.239545413	3.608517177	0.000307952	0.003277933			NA
10600	ENSOCUG00000021484	3519.569584	-0.839343911	0.232673354	-3.607391637	0.000309291	0.003289728	ribosomal protein S28	RPS28	NA
13653	ENSOCUG00000032019	270.7177363	0.944468373	0.261917193	3.605980813	0.000310976	0.003305192			NA
10753	ENSOCUG00000022047	46.04896005	-1.650407692	0.458289209	-3.601236201	0.000316708	0.003363605	MPV17 mitochondrial inner membrane protein like		NA
2333	ENSOCUG00000003966	4614.584443	0.781001403	0.216946212	3.599977129	0.000318245	0.003377421			NA
2182	ENSOCUG00000003710	544.9614803	1.046858345	0.291061527	3.596690894	0.000322291	0.003417818	signal peptide peptidase like 2A	SPPL2A	NA
5159	ENSOCUG00000008776	8.213023112	-5.391662883	1.500202787	-3.593956051	0.000325695	0.003451228	F-box protein 43	FBXO43	NA
6370	ENSOCUG00000010918	95.34464394	1.540192878	0.428572795	3.593771923	0.000325925	0.003451228			NA
11456	ENSOCUG00000024118	47.00078332	-1.787882871	0.497606452	-3.59296561	0.000326936	0.003459363	chromatin licensing and DNA replication factor 1	CDT1	NA
4840	ENSOCUG00000008231	389.4069177	-0.808264257	0.224993497	-3.592389422	0.00032766	0.003463153	phospholipase C gamma 1	PLCG1	NA
8999	ENSOCUG00000015730	207.8383605	1.01634345	0.2829328	3.592172599	0.000327933	0.003463153	TAO kinase 1	TAOK1	NA
10956	ENSOCUG00000022672	35.15328719	1.568624524	0.436687113	3.592101704	0.000328022	0.003463153	adhesion molecule with Ig like domain 3	AMIGO3	NA
8415	ENSOCUG00000014721	45.97079738	1.344408888	0.3743205	3.591598341	0.000328656	0.003467286	molybdenum cofactor synthesis 3	MOCS3	NA
7271	ENSOCUG00000012582	346.9547744	0.941167503	0.262164878	3.589983186	0.000330699	0.003486264	RAB21, member RAS oncogene family	RAB21	NA
6064	ENSOCUG00000010384	46.12884263	-1.757695424	0.48969235	-3.589387143	0.000331456	0.003491666	interleukin 16	IL16	NA
10231	ENSOCUG00000017863	113.4880062	1.117951182	0.311540097	3.588466435	0.000332629	0.003501433	ribosomal RNA processing 15 homolog	RRP15	NA
2175	ENSOCUG00000003696	736.2106881	1.332352688	0.371411013	3.587272972	0.000334154	0.003514901	pecanex 1	PCNX1	NA
5783	ENSOCUG00000009932	55.8059993	-2.379767886	0.663453696	-3.586938923	0.000334583	0.003516814	establishment of sister chromatid cohesion N-acetyltransferase 2	ESCO2	NA
2932	ENSOCUG00000004959	600.486365	0.868182616	0.242155306	3.585230615	0.00033678	0.00353731	hedgehog interacting protein	HHIP	NA
2984	ENSOCUG00000005032	83.31890245	-1.624276105	0.453142848	-3.584468149	0.000337766	0.003545051			NA
10828	ENSOCUG00000022279	311.4624109	-0.853707042	0.238297568	-3.582525193	0.000340289	0.003568907	STE20 related adaptor beta	STRADB	NA
194	ENSOCUG00000000330	7.023357597	-5.207580781	1.45389722	-3.581808061	0.000341224	0.003575769	R3H domain containing like	R3HDML	NA
6089	ENSOCUG00000010425	153.2195445	-1.551857951	0.433281394	-3.581639949	0.000341444	0.003575769	fatty acid binding protein 5	FABP5	NA
11674	ENSOCUG00000024788	351.3602451	1.005468649	0.280753373	3.581323483	0.000341858	0.00357748			NA
1219	ENSOCUG00000002106	156.2976681	-1.103218944	0.308091875	-3.580811543	0.000342529	0.003581871	tyrosyl-DNA phosphodiesterase 1	TDP1	NA
5492	ENSOCUG00000009379	36.29049328	-1.702474576	0.475699565	-3.57888613	0.000345062	0.003605719	MIS18 kinetochore protein A	MIS18A	NA
4229	ENSOCUG00000007200	239.2300064	-0.890661397	0.24896926	-3.577395051	0.000347035	0.00362369	nucleic acid binding protein 2	NABP2	NA
6430	ENSOCUG00000011041	413.7792996	0.755259825	0.211198657	3.576063574	0.000348807	0.003639524	caspase 7	CASP7	NA
9764	ENSOCUG00000017029	354.1714648	0.948803196	0.265436182	3.574505888	0.00035089	0.003658585	Bet1 golgi vesicular membrane trafficking protein	BET1	NA
6127	ENSOCUG00000010486	377.373589	0.820511385	0.22956508	3.574199465	0.000351301	0.003660198			NA
12019	ENSOCUG00000025879	641.7555577	0.911511008	0.255124242	3.572812215	0.000353168	0.003676966	Rho guanine nucleotide exchange factor 5	ARHGEF5	NA
3555	ENSOCUG00000005991	110.9190437	-1.666100372	0.466473112	-3.57169648	0.000354676	0.003689978	alpha kinase 3	ALPK3	NA
11166	ENSOCUG00000023323	398.1204374	1.375969129	0.385300935	3.571154399	0.000355411	0.003694931	LysM domain containing 3	LYSMD3	NA
12046	ENSOCUG00000025956	929.6615706	0.769669666	0.215550005	3.57072441	0.000355995	0.003698309	syndecan 1	SDC1	NA
2239	ENSOCUG00000003809	107.8788546	-1.201987152	0.336895966	-3.567828861	0.000359951	0.003731262	Kruppel like factor 11	KLF11	NA
4827	ENSOCUG00000008212	368.6147882	0.83214265	0.233220652	3.568048724	0.00035965	0.003731262	deoxynucleotidyltransferase terminal interacting protein 2	DNTTIP2	NA
8965	ENSOCUG00000015669	145.4734316	1.604449153	0.449687444	3.567920725	0.000359825	0.003731262	ArfGAP with RhoGAP domain, ankyrin repeat and PH domain 2	ARAP2	NA
11302	ENSOCUG00000023703	1098.440164	1.414970919	0.396903041	3.565029166	0.000363816	0.003768582	glutathione S-transferase mu 3	GSTM3	NA
8476	ENSOCUG00000014822	466.489283	0.889131803	0.24942642	3.56470578	0.000364265	0.003770495	Fas associated factor family member 2	FAF2	NA
7419	ENSOCUG00000012842	10868.29755	0.931171797	0.261243471	3.564383032	0.000364713	0.003772401	Heat shock protein HSP 90-beta	HSP90AB1	NA
14688	ENSOCUG00000036358	451.0977695	0.89082373	0.249986396	3.563488837	0.000365958	0.00378254			NA
4722	ENSOCUG00000008041	11.34664461	-3.271167393	0.918042578	-3.563197909	0.000366364	0.003783997	histone H3 associated protein kinase	HASPIN	NA
7357	ENSOCUG00000012738	34.92567287	-1.788698343	0.502242778	-3.561421732	0.000368852	0.003804187	JAZF zinc finger 1	JAZF1	NA
13721	ENSOCUG00000032312	10.11983322	3.399699672	0.95458559	3.561440386	0.000368826	0.003804187			NA
11088	ENSOCUG00000023076	544.6423319	1.244134235	0.349589995	3.558838216	0.000372499	0.003839025	SFT2 domain containing 2	SFT2D2	NA
14549	ENSOCUG00000035683	9.969200196	3.581450577	1.006481218	3.558387887	0.000373138	0.003842837			NA
1773	ENSOCUG00000003015	74.77195906	-1.294882393	0.363955681	-3.557802396	0.00037397	0.003848633	inosine monophosphate dehydrogenase 1	IMPDH1	NA
7897	ENSOCUG00000013731	23.86936698	2.190012102	0.616425151	3.552762407	0.000381209	0.003920297	RUNX family transcription factor 1	RUNX1	NA
1755	ENSOCUG00000002984	223.8555657	1.253980855	0.353066932	3.551680261	0.00038278	0.003933619	dedicator of cytokinesis 9	DOCK9	NA
8455	ENSOCUG00000014789	855.4602791	-0.804583758	0.226625514	-3.550278799	0.000384823	0.003951776	archaelysin family metallopeptidase 2	AMZ2	NA
5528	ENSOCUG00000009441	46.137156	-1.808980941	0.509619696	-3.549668422	0.000385717	0.003958102	DAZ interacting zinc finger protein 1	DZIP1	NA
1573	ENSOCUG00000002704	801.9243347	0.816818381	0.230206363	3.548200706	0.000387873	0.003977365	Ran GTPase activating protein 1	RANGAP1	NA
6033	ENSOCUG00000010327	2327.702989	-0.702457103	0.198015827	-3.547479584	0.000388936	0.003985406	3-hydroxybutyrate dehydrogenase 1	BDH1	NA
3909	ENSOCUG00000006607	3814.524438	-1.010788547	0.285048781	-3.546019543	0.000391097	0.004004678	Histidine triad nucleotide-binding protein 1		NA
3919	ENSOCUG00000006633	334.5224483	-1.190378763	0.335730818	-3.545634481	0.000391669	0.004007659	kinesin family member 6	KIF6	NA
12070	ENSOCUG00000026025	100.494389	1.152233079	0.325073729	3.544528449	0.000393316	0.00401875	coiled-coil domain containing 65	CCDC65	NA
12351	ENSOCUG00000026917	56.57525411	1.293213334	0.364830829	3.544693136	0.00039307	0.00401875			NA
12136	ENSOCUG00000026224	6078.445068	1.252477224	0.353405598	3.544022028	0.000394072	0.004023597	hepcidin antimicrobial peptide	HAMP	NA
3103	ENSOCUG00000005240	7116.245584	0.909332448	0.256597264	3.543811938	0.000394386	0.004023926	coagulation factor IX	F9	100009113
161	ENSOCUG00000000272	969.0183159	0.753015325	0.212517359	3.543312076	0.000395135	0.004025806	ER membrane protein complex subunit 1	EMC1	NA
13078	ENSOCUG00000029710	1204.834299	-0.993664727	0.280433234	-3.543320143	0.000395123	0.004025806			NA
9449	ENSOCUG00000016483	491.6850967	1.23481616	0.348636022	3.54184904	0.000397333	0.004045313	nuclear FMR1 interacting protein 2	NUFIP2	NA
6131	ENSOCUG00000010494	652.5474245	0.899628155	0.254279974	3.537943394	0.000403256	0.004102697	ubinuclein 1	UBN1	NA
6339	ENSOCUG00000010856	176.5775344	1.256563753	0.35522627	3.537361555	0.000404146	0.004105893	zinc finger CCCH-type containing 12A	ZC3H12A	NA
8816	ENSOCUG00000015417	416.1276411	0.854661402	0.241601477	3.537484173	0.000403958	0.004105893	cleavage stimulation factor subunit 3	CSTF3	NA
10869	ENSOCUG00000022385	195.9045879	1.21916933	0.344791596	3.535960114	0.000406296	0.004124801			NA
14686	ENSOCUG00000036338	36.64002308	-1.945600534	0.550423907	-3.534731157	0.00040819	0.004141086			NA
3136	ENSOCUG00000005288	442.0264767	0.862689201	0.244369324	3.530267987	0.000415139	0.004208589	ubiquitin conjugating enzyme E2 J1	UBE2J1	NA
5755	ENSOCUG00000009881	33.07088941	-1.529949303	0.433530963	-3.529042748	0.000417066	0.004222872	EMAP like 1	EML1	NA
11538	ENSOCUG00000024386	2464.664079	0.818079425	0.231816483	3.528995936	0.00041714	0.004222872	chaperonin containing TCP1 subunit 4	CCT4	NA
510	ENSOCUG00000000848	864.2411	0.92416675	0.262073256	3.526368019	0.000421301	0.00425896	SPT6 homolog, histone chaperone and transcription elongation factor	SUPT6H	NA
12634	ENSOCUG00000027837	1191.902948	-0.89436182	0.253615714	-3.526444812	0.000421179	0.00425896			NA
8230	ENSOCUG00000014364	574.698943	-1.033412969	0.293375092	-3.522497293	0.000427501	0.004318581	fatty acid desaturase 3	FADS3	NA
7758	ENSOCUG00000013474	39.25751169	-2.058994862	0.585106304	-3.519009874	0.000433161	0.004372064	calcium voltage-gated channel subunit alpha1 D	CACNA1D	NA
13698	ENSOCUG00000032203	180.4994856	-1.35452685	0.38493363	-3.518858169	0.000433408	0.004372064	selenoprotein H	SELENOH	NA
11322	ENSOCUG00000023758	51.82060735	-1.469742007	0.417766697	-3.518092798	0.00043466	0.004381597			NA
985	ENSOCUG00000001710	141.5169275	-1.452066922	0.412816968	-3.517459389	0.000435699	0.004388846	minichromosome maintenance complex component 4	MCM4	NA
8159	ENSOCUG00000014241	82.77536827	-1.177571311	0.334796055	-3.517279532	0.000435994	0.004388846	RWD domain containing 3	RWDD3	NA
2210	ENSOCUG00000003761	174.0011862	0.967543927	0.275224724	3.51546879	0.000438978	0.004409555	PHD finger protein 11	PHF11	NA
3726	ENSOCUG00000006305	275.5276404	1.043864668	0.296921507	3.515624979	0.00043872	0.004409555	DNA ligase 3	LIG3	NA
11255	ENSOCUG00000023560	30.11682551	-2.166800334	0.616303646	-3.51579996	0.000438431	0.004409555	mitochondrial fission regulator 2	MTFR2	NA
13441	ENSOCUG00000031173	8.051655358	-4.448714797	1.266018149	-3.513942355	0.000441509	0.004431852			NA
13659	ENSOCUG00000032044	48.51919377	1.478133188	0.421085628	3.510291232	0.000447616	0.004490002			NA
7938	ENSOCUG00000013803	134.1358831	-1.231227348	0.350829675	-3.509473216	0.000448995	0.004500673	rhomboid domain containing 2	RHBDD2	NA
6386	ENSOCUG00000010949	1909.772628	0.794691586	0.226476583	3.508934906	0.000449905	0.004506627	terminal uridylyl transferase 7	TUT7	NA
6429	ENSOCUG00000011039	149.2572978	0.945768692	0.269700002	3.506743367	0.000453626	0.004540718	Oryctolagus cuniculus phosphofructokinase, platelet (PFKP), mRNA.	PFKP	NA
707	ENSOCUG00000001180	434.2816814	0.899222493	0.256487418	3.505912685	0.000455044	0.00455172	DEAH-box helicase 36	DHX36	NA
5395	ENSOCUG00000009195	18.82345225	1.926365383	0.549512837	3.505587591	0.000455601	0.004554091	C-type lectin domain family 4 member E	CLEC4E	NA
5665	ENSOCUG00000009725	21.72095575	2.599670835	0.741801176	3.504538573	0.000457399	0.004568872	acyl-CoA wax alcohol acyltransferase 1	AWAT1	NA
3833	ENSOCUG00000006473	555.2565095	1.184931071	0.338271484	3.502899674	0.000460223	0.00459386	ATPase H+ transporting V1 subunit A	ATP6V1A	NA
5141	ENSOCUG00000008746	29.80034497	-2.099167045	0.599375527	-3.502256852	0.000461335	0.004598527	TRAF interacting protein	TRAIP	NA
7870	ENSOCUG00000013675	214.4228073	1.52655568	0.435857278	3.502420992	0.00046105	0.004598527	fibrinogen like 2	FGL2	NA
3633	ENSOCUG00000006125	767.7398331	-1.002025225	0.28616758	-3.501533001	0.00046259	0.004607819	nuclear receptor subfamily 1 group I member 2	NR1I2	NA
7552	ENSOCUG00000013088	242.0221041	-1.053746527	0.300979842	-3.501053496	0.000463423	0.004612899			NA
5073	ENSOCUG00000008632	117.3752432	1.737074971	0.496296927	3.500071989	0.000465133	0.004620252	Oryctolagus cuniculus S100 calcium binding protein A9 (S100A9), mRNA.	S100A9	NA
6849	ENSOCUG00000011814	413.8334563	-0.974867073	0.278499777	-3.500423176	0.00046452	0.004620252	sestrin 1	SESN1	NA
8546	ENSOCUG00000014944	100128.9516	0.969551979	0.276997522	3.500218963	0.000464876	0.004620252	Oryctolagus cuniculus aldolase, fructose-bisphosphate B (ALDOB), mRNA.	ALDOB	NA
12856	ENSOCUG00000029199	93.62655359	-1.277991265	0.365265546	-3.498800476	0.000467356	0.004639111			NA
935	ENSOCUG00000001616	42.1640818	1.950447152	0.557573707	3.49809743	0.00046859	0.004644898	proprotein convertase subtilisin/kexin type 5	PCSK5	NA
4705	ENSOCUG00000008005	317.290427	0.95100885	0.271860089	3.498155443	0.000468488	0.004644898	myosin regulatory light chain interacting protein	MYLIP	NA
9704	ENSOCUG00000016929	65.25421616	-1.501293767	0.429287692	-3.497174028	0.000470215	0.004657771	amyloid beta precursor protein binding family B member 1	APBB1	NA
14018	ENSOCUG00000033518	44.23117735	1.571794273	0.449494223	3.496806392	0.000470863	0.00466096			NA
9553	ENSOCUG00000016657	927.8290152	-1.246735427	0.356655609	-3.495628263	0.000472947	0.004678341			NA
93	ENSOCUG00000000149	447.4065436	1.101931331	0.315315879	3.494690265	0.000474612	0.004690237			NA
13765	ENSOCUG00000032535	11.72648455	-3.61803504	1.035327332	-3.494580822	0.000474807	0.004690237			NA
12356	ENSOCUG00000026930	932.617561	-0.943853441	0.270162758	-3.493647482	0.00047647	0.004703409	ral guanine nucleotide dissociation stimulator like 2	RGL2	NA
9169	ENSOCUG00000016001	1358.693938	1.062913088	0.304289221	3.493101345	0.000477445	0.004709782	inorganic pyrophosphatase 1	PPA1	NA
3532	ENSOCUG00000005955	250.2751053	-1.308023153	0.374581608	-3.491957764	0.000479494	0.004726725	deoxythymidylate kinase	DTYMK	NA
5759	ENSOCUG00000009887	70.0165336	1.167823784	0.334473008	3.491533714	0.000480256	0.004730968	TBC1 domain family member 22B	TBC1D22B	NA
1187	ENSOCUG00000002050	142.2781523	0.899029634	0.257670287	3.489069869	0.000484704	0.00476943	TBCC domain containing 1	TBCCD1	NA
5509	ENSOCUG00000009410	223.5596177	0.885303125	0.253741118	3.489001443	0.000484829	0.00476943	signal induced proliferation associated 1 like 3	SIPA1L3	NA
1337	ENSOCUG00000002279	56.92994716	1.317921095	0.377773241	3.48865656	0.000485454	0.004772298	transmembrane protein 51	TMEM51	NA
3064	ENSOCUG00000005170	116.0010807	1.27985806	0.367125195	3.486162427	0.000490003	0.004813702	bromodomain and WD repeat domain containing 3	BRWD3	NA
2216	ENSOCUG00000003769	4679.41694	-0.954729349	0.273949299	-3.485058559	0.000492029	0.004822186	methylsterol monooxygenase 1	MSMO1	NA
2858	ENSOCUG00000004832	1114.133024	0.887884509	0.254773017	3.485002137	0.000492133	0.004822186	ubiquitin specific peptidase 47	USP47	NA
4549	ENSOCUG00000007763	119.7791258	1.980638133	0.568344444	3.484925656	0.000492274	0.004822186	calcium voltage-gated channel auxiliary subunit alpha2delta 1	CACNA2D1	NA
5867	ENSOCUG00000010063	43.95938724	-1.513795909	0.434403121	-3.48477218	0.000492556	0.004822186	leucine rich repeat containing 49	LRRC49	NA
6019	ENSOCUG00000010306	17.64028572	-2.336043763	0.670268228	-3.4852372	0.000491701	0.004822186	ectonucleoside triphosphate diphosphohydrolase 3	ENTPD3	NA
2380	ENSOCUG00000004052	21.51636089	-2.135268668	0.612893274	-3.483915976	0.000494135	0.004831012	phosphoinositide-3-kinase regulatory subunit 6	PIK3R6	NA
13174	ENSOCUG00000030035	30.60158495	1.774646812	0.50937305	3.483982538	0.000494012	0.004831012			NA
842	ENSOCUG00000001434	172.1635193	1.149592198	0.330090486	3.482657779	0.000496463	0.004847132	serine palmitoyltransferase long chain base subunit 2	SPTLC2	NA
10027	ENSOCUG00000017506	2113.835388	-0.956721988	0.274698105	-3.482812479	0.000496176	0.004847132	thymosin beta 10	TMSB10	NA
14970	ENSOCUG00000037490	33.72382835	-1.999489575	0.574440727	-3.48075873	0.000499996	0.00487829			NA
117	ENSOCUG00000000186	280.1782748	1.042633558	0.29980743	3.477677509	0.000505778	0.004931336			NA
2679	ENSOCUG00000004533	308.7634588	1.108084357	0.318827055	3.475502915	0.000509896	0.004968097	protein tyrosine phosphatase non-receptor type 11	PTPN11	NA
7010	ENSOCUG00000012130	226.2889917	1.222695258	0.351825782	3.475286123	0.000510309	0.004968722	zinc finger CCHC-type containing 2	ZCCHC2	NA
6486	ENSOCUG00000011144	317.6840548	0.983719742	0.283146834	3.474238891	0.000512305	0.004984756	ubiquitin specific peptidase like 1	USPL1	NA
12507	ENSOCUG00000027435	4166.570952	-0.958292981	0.275885062	-3.473522544	0.000513674	0.004994677			NA
14305	ENSOCUG00000034716	217.0319886	-1.240321805	0.357164586	-3.472689769	0.000515271	0.005006789			NA
8419	ENSOCUG00000014725	120.9160143	3.460455208	0.996675535	3.471997742	0.000516601	0.005016298			NA
12491	ENSOCUG00000027397	9746.372687	-0.908335143	0.261642876	-3.471660144	0.000517251	0.005019196	Oryctolagus cuniculus uricase (LOC100009266), mRNA.		NA
5196	ENSOCUG00000008843	502.7799602	0.8349661	0.240641196	3.469755447	0.000520932	0.005051488	RNA binding motif protein 26	RBM26	NA
10574	ENSOCUG00000021412	7.719911288	-4.396024755	1.267380081	-3.468592271	0.000523193	0.005069962			NA
2495	ENSOCUG00000004238	511.4004694	-0.873738629	0.252080042	-3.466115851	0.000528036	0.00511342			NA
3401	ENSOCUG00000005736	3398.333382	0.910346299	0.262790792	3.464148398	0.000531913	0.005147475			NA
4999	ENSOCUG00000008515	810.7457362	-0.87318103	0.252163786	-3.462753494	0.000534678	0.005167227	phospholipase A2 group XV	PLA2G15	NA
11909	ENSOCUG00000025543	640.5340175	-0.921452669	0.266099146	-3.462817089	0.000534552	0.005167227			NA
1673	ENSOCUG00000002861	1556.462739	0.717133223	0.207140744	3.462057778	0.000536062	0.005177097			NA
5180	ENSOCUG00000008813	64.92259251	-1.234318519	0.356579111	-3.461555884	0.000537063	0.005183253	integrin subunit beta like 1	ITGBL1	NA
9391	ENSOCUG00000016365	26.50469196	-1.738328689	0.502508638	-3.459301107	0.000541579	0.005218694	Src homology 2 domain containing E	SHE	NA
10011	ENSOCUG00000017477	771.0800954	0.847154387	0.244910525	3.459036259	0.000542112	0.005218694	Rho associated coiled-coil containing protein kinase 2	ROCK2	NA
12262	ENSOCUG00000026607	24.46276364	-1.802024078	0.520967702	-3.458993854	0.000542197	0.005218694			NA
12659	ENSOCUG00000027908	32.11618279	-1.635943497	0.472918621	-3.459249485	0.000541683	0.005218694	SKI/DACH domain containing 1	SKIDA1	NA
11618	ENSOCUG00000024640	18.05711226	-2.055657622	0.594638935	-3.456984571	0.000546256	0.005254218			NA
735	ENSOCUG00000001232	3173.465847	-1.006534865	0.291316786	-3.45512141	0.000550045	0.005283542			NA
11877	ENSOCUG00000025422	101.9105217	-1.023054777	0.296086186	-3.455260078	0.000549762	0.005283542	chromosome 12 open reading frame 43	C12orf43	NA
10583	ENSOCUG00000021426	18.38514379	1.902565447	0.55113444	3.452089561	0.000556263	0.005339676	small cell adhesion glycoprotein	SMAGP	NA
4047	ENSOCUG00000006861	296.9655287	0.970756662	0.281294681	3.451030996	0.000558449	0.005357061	protein phosphatase 2 regulatory subunit Bbeta	PPP2R2B	NA
6152	ENSOCUG00000010527	738.6598534	1.653198974	0.479103808	3.450607044	0.000559327	0.005361879	oxysterol binding protein like 8	OSBPL8	NA
10249	ENSOCUG00000017891	495.435415	-0.825122555	0.239141148	-3.45035793	0.000559844	0.005363228	solute carrier family 29 member 1 (Augustine blood group)	SLC29A1	NA
11404	ENSOCUG00000023964	826.6579242	-0.705433228	0.204545084	-3.448790923	0.000563103	0.005390829	Fas activated serine/threonine kinase	FASTK	NA
5849	ENSOCUG00000010039	88.48377819	-1.763247133	0.511348702	-3.448228435	0.000564277	0.005398448	formin homology 2 domain containing 1	FHOD1	NA
7443	ENSOCUG00000012890	84.26562171	-1.10302439	0.319931744	-3.44768661	0.00056541	0.005405665			NA
3624	ENSOCUG00000006110	6137.42952	0.766294833	0.222337723	3.446535395	0.000567824	0.005419153	Oryctolagus cuniculus eukaryotic translation initiation factor 4 gamma 1 (EIF4G1), mRNA.	EIF4G1	NA
5658	ENSOCUG00000009717	1270.169787	0.808066514	0.234471015	3.446338621	0.000568238	0.005419153	SNW domain containing 1	SNW1	NA
11122	ENSOCUG00000023173	144.1853969	-0.942329082	0.273432866	-3.44629048	0.000568339	0.005419153	lipoyltransferase 1	LIPT1	NA
14839	ENSOCUG00000036963	15.84891357	-2.578412595	0.748101482	-3.446608058	0.000567671	0.005419153			NA
4510	ENSOCUG00000007696	191.5378982	1.076208036	0.312331958	3.44571859	0.000569543	0.005427008			NA
6122	ENSOCUG00000010480	95.42582228	-1.286069834	0.373274474	-3.445373108	0.000570272	0.005430325	ataxin 7 like 1	ATXN7L1	NA
11210	ENSOCUG00000023433	573.2662564	1.081283323	0.313979795	3.443799062	0.000573602	0.005458395	intersectin 2	ITSN2	NA
8844	ENSOCUG00000015457	669.8143291	0.765154263	0.222198156	3.443567115	0.000574094	0.00545944	family with sequence similarity 98 member A	FAM98A	NA
3593	ENSOCUG00000006050	20.41568771	-2.165017219	0.629159839	-3.441124313	0.000579302	0.0055053	shugoshin 1	SGO1	NA
8870	ENSOCUG00000015496	59.97709752	-1.313450179	0.381776842	-3.440361059	0.000580939	0.005517178	thrombospondin type 1 domain containing 1	THSD1	NA
7981	ENSOCUG00000013890	1327.32236	0.695246518	0.202109268	3.439953668	0.000581814	0.005521815	baculoviral IAP repeat containing 2	BIRC2	NA
5916	ENSOCUG00000010138	246.535037	0.848481325	0.246704207	3.439265733	0.000583294	0.005532189	RNA polymerase I subunit A	POLR1A	NA
6014	ENSOCUG00000010294	72.11972224	1.309417225	0.380806834	3.438533944	0.000584873	0.00554348	phospholipase A and acyltransferase 5	PLAAT5	NA
190	ENSOCUG00000000325	85.45193947	-1.79923229	0.523364333	-3.437819847	0.000586418	0.00555443	gap junction protein alpha 4	GJA4	NA
3492	ENSOCUG00000005892	18.79078023	-2.109268191	0.613619737	-3.437419076	0.000587286	0.005555284	Rho GTPase activating protein 33	ARHGAP33	NA
9521	ENSOCUG00000016601	173.2065779	-0.93721789	0.272645037	-3.437502113	0.000587106	0.005555284	slingshot protein phosphatase 2	SSH2	NA
13933	ENSOCUG00000033199	28.22874495	1.558994958	0.453780704	3.435569083	0.000591311	0.005589648			NA
5663	ENSOCUG00000009723	107.9651123	1.231054138	0.358396263	3.434896687	0.00059278	0.005596123			NA
14431	ENSOCUG00000035251	11.82424142	-2.531500108	0.736965462	-3.435032222	0.000592483	0.005596123			NA
10420	ENSOCUG00000020971	560.188027	-0.860589092	0.250619052	-3.433853437	0.000595066	0.005613992	BTB domain containing 6	BTBD6	NA
8400	ENSOCUG00000014689	9329.958872	1.124862379	0.327618112	3.433456017	0.000595939	0.005618515	insulin like growth factor 1	IGF1	NA
4732	ENSOCUG00000008055	293.3069592	-0.869236304	0.253195005	-3.433070506	0.000596787	0.005620667			NA
11048	ENSOCUG00000022952	1518.238142	0.765805597	0.223072204	3.432994267	0.000596955	0.005620667	nucleobindin 1	NUCB1	NA
506	ENSOCUG00000000833	459.5556816	-0.770130642	0.224371142	-3.432396144	0.000598273	0.005629366	PX domain containing serine/threonine kinase like	PXK	NA
13056	ENSOCUG00000029667	26.52115304	2.601123379	0.758280203	3.430293142	0.000602929	0.005669444	cubilin	CUBN	NA
8673	ENSOCUG00000015171	969.7404117	-0.988609997	0.288289825	-3.429222641	0.000605313	0.005685593	WASH complex subunit 3	WASHC3	NA
12378	ENSOCUG00000027003	84.05966117	1.294070748	0.377372078	3.429164008	0.000605444	0.005685593			NA
4908	ENSOCUG00000008361	1702.758253	0.83168729	0.242728669	3.426407332	0.000611622	0.005739841	heat shock protein family A (Hsp70) member 4	HSPA4	NA
7748	ENSOCUG00000013454	17.31831413	-1.998010644	0.583170288	-3.426118727	0.000612273	0.005742168	PR/SET domain 5	PRDM5	NA
5380	ENSOCUG00000009161	25.0396789	-2.189045979	0.639218832	-3.424564279	0.000615786	0.005769509	msh homeobox 2	MSX2	NA
7543	ENSOCUG00000013067	366.553593	-0.904745477	0.264201626	-3.424450829	0.000616043	0.005769509			NA
9418	ENSOCUG00000016421	500.7251243	0.998318165	0.291539909	3.424293323	0.000616401	0.005769509	glutamate ionotropic receptor NMDA type subunit associated protein 1	GRINA	NA
15095	ENSOCUG00000038024	69.27432673	1.907089063	0.556972312	3.424028489	0.000617002	0.00577135			NA
7098	ENSOCUG00000012303	18.93759304	2.821946735	0.824262611	3.423601528	0.000617972	0.005776638	cytochrome P450, family 19, subfamily A, polypeptide 1	CYP19A1	100328545
2358	ENSOCUG00000004006	116.4883517	1.322934805	0.386438493	3.423403286	0.000618423	0.00577707	suppressor of cytokine signaling 4	SOCS4	NA
4434	ENSOCUG00000007550	41.32012928	-1.746059109	0.510069009	-3.423182118	0.000618926	0.005777992	MIS18 binding protein 1	MIS18BP1	NA
3124	ENSOCUG00000005274	499.9370849	1.1428193	0.33392602	3.422372713	0.000620772	0.005787651	Oryctolagus cuniculus prolactin receptor (PRLR), mRNA.	PRLR	NA
10462	ENSOCUG00000021086	494.6948153	-0.973362954	0.284403102	-3.422476567	0.000620534	0.005787651			NA
11420	ENSOCUG00000024015	192.5803326	-1.067205453	0.31186913	-3.421965662	0.000621702	0.005792539	RAD9 checkpoint clamp component A	RAD9A	NA
4448	ENSOCUG00000007580	114.4163987	1.564157846	0.45725453	3.420759652	0.000624465	0.00581449	RAB30, member RAS oncogene family	RAB30	NA
2489	ENSOCUG00000004230	26.77842929	1.87758945	0.548940157	3.42039005	0.000625314	0.005816756	solute carrier family 9 member A7	SLC9A7	NA
3428	ENSOCUG00000005778	504.9043131	0.951889317	0.278305874	3.420299047	0.000625523	0.005816756	cadherin like and PC-esterase domain containing 1	CPED1	NA
10827	ENSOCUG00000022267	166.0694391	-1.114306778	0.325940649	-3.418741359	0.000629115	0.005846346	dimethylarginine dimethylaminohydrolase 2	DDAH2	NA
13989	ENSOCUG00000033403	80.14832547	-1.359143633	0.397661617	-3.417839629	0.000631203	0.005861932	cation channel sperm associated 2	CATSPER2	NA
10776	ENSOCUG00000022097	44.62125089	1.363767832	0.399262016	3.415721446	0.000636133	0.005903875	Small nucleolar RNA SNORD81	SNORD81	NA
4791	ENSOCUG00000008151	104.9132216	-1.255999824	0.36774902	-3.415372316	0.000636949	0.005907607	centromere protein C	CENPC	NA
9816	ENSOCUG00000017125	20.21005281	-2.236343303	0.654825078	-3.415176629	0.000637407	0.005908015	G protein-coupled receptor 19	GPR19	NA
1848	ENSOCUG00000003134	166.4614676	1.060709706	0.310668477	3.414281732	0.000639504	0.005923609	MIER family member 3	MIER3	NA
7924	ENSOCUG00000013785	134.2976042	1.829629117	0.536032211	3.41328204	0.000641855	0.005941527	protein kinase C epsilon	PRKCE	NA
3265	ENSOCUG00000005503	22.43918129	-1.958130229	0.573974369	-3.41152904	0.000645996	0.005975988	spindle apparatus coiled-coil protein 1	SPDL1	NA
11518	ENSOCUG00000024328	8.752014453	3.710275214	1.087747952	3.410969614	0.000647323	0.005984384			NA
1238	ENSOCUG00000002132	529.0428419	0.975545343	0.286029486	3.410646078	0.000648092	0.005987611	protein phosphatase 1 regulatory subunit 10	PPP1R10	NA
2989	ENSOCUG00000005039	220.0227887	-0.995871832	0.292176971	-3.408454235	0.00065332	0.006032015			NA
1199	ENSOCUG00000002066	35.1887461	-1.654429479	0.485538684	-3.407410233	0.000655825	0.006051223	chromosome 11 open reading frame 49	C11orf49	NA
4546	ENSOCUG00000007758	60.75820317	-1.255204567	0.368437294	-3.406833642	0.000657212	0.006060103	centrosomal protein 78	CEP78	NA
13060	ENSOCUG00000029674	4286.635232	-0.925154076	0.271672592	-3.405400848	0.00066067	0.006088059	ribosomal protein L37		NA
1315	ENSOCUG00000002242	28.56987141	-1.622847071	0.476875292	-3.403084826	0.000666296	0.006135941	centrosomal protein 72	CEP72	NA
7359	ENSOCUG00000012740	378.4276113	0.990641022	0.291170412	3.402272281	0.00066828	0.006150246	NEDD4 binding protein 1	N4BP1	NA
12062	ENSOCUG00000026002	60.6358637	1.6635096	0.488967106	3.402088974	0.000668729	0.006150407			NA
4751	ENSOCUG00000008086	6.978856983	4.388402393	1.290060111	3.401703808	0.000669672	0.006155116	leucine rich repeat containing 15	LRRC15	NA
1965	ENSOCUG00000003326	426.334406	1.098309652	0.322967003	3.400686881	0.000672168	0.006174081	zinc finger protein 518B	ZNF518B	NA
7861	ENSOCUG00000013659	92.02661543	-1.275866167	0.375255506	-3.399993193	0.000673875	0.006185785	cell division cycle 25B		NA
840	ENSOCUG00000001430	1415.985717	0.887895572	0.261214752	3.399101949	0.000676075	0.00620199			NA
14462	ENSOCUG00000035377	719.263249	-0.907790827	0.267236283	-3.396959484	0.000681391	0.006246736	CKLF like MARVEL transmembrane domain containing 8	CMTM8	NA
6869	ENSOCUG00000011862	371.8628587	0.914173683	0.269132716	3.39673933	0.000681939	0.006247751			NA
12319	ENSOCUG00000026784	112.314836	1.01089723	0.297641756	3.396355545	0.000682896	0.006252506	protein kinase D2	PRKD2	NA
9388	ENSOCUG00000016361	2771.51011	0.861991227	0.253852507	3.395638027	0.000684688	0.006263369	CD302 molecule	CD302	NA
10634	ENSOCUG00000021605	529.855715	-0.872911555	0.257076712	-3.395529478	0.00068496	0.006263369			NA
14322	ENSOCUG00000034772	201.3866462	0.945857994	0.278682575	3.394033499	0.000688713	0.006293652			NA
9047	ENSOCUG00000015796	803.0777833	-0.925103569	0.27264386	-3.393084187	0.000691104	0.006306831	annexin A4	ANXA4	NA
9132	ENSOCUG00000015936	362.397501	0.866081741	0.255260338	3.392935025	0.00069148	0.006306831	gamma-secretase activating protein	GSAP	NA
10132	ENSOCUG00000017700	1007.567269	0.784771944	0.231282241	3.393135334	0.000690975	0.006306831	plastin 1	PLS1	NA
2647	ENSOCUG00000004472	708.7736961	-0.780692744	0.230188395	-3.391538244	0.000695015	0.006330976	phospholipid phosphatase 1	PLPP1	NA
10629	ENSOCUG00000021584	26.79980896	-2.387061397	0.703806929	-3.391642364	0.000694751	0.006330976	docking protein 3	DOK3	NA
8953	ENSOCUG00000015650	516.5485571	1.093340949	0.322747731	3.387602274	0.000705064	0.006418423	TBC1 domain family member 15	TBC1D15	NA
7687	ENSOCUG00000013327	105.0643063	-1.110569804	0.327914092	-3.38677059	0.000707205	0.006430352	abraxas 1, BRCA1 A complex subunit	ABRAXAS1	NA
15175	ENSOCUG00000038387	18.89285687	-2.131329972	0.629315504	-3.386743151	0.000707276	0.006430352	RAN binding protein 3 like	RANBP3L	NA
8150	ENSOCUG00000014227	1533.769614	-0.694996869	0.205284993	-3.385522035	0.00071043	0.006450813	SEC14 like lipid binding 3	SEC14L3	NA
9709	ENSOCUG00000016937	16.15847508	1.993662311	0.588862377	3.385616721	0.000710185	0.006450813	PDZ domain containing 3	PDZD3	NA
15018	ENSOCUG00000037696	4.721269349	-5.624246532	1.661945322	-3.384134518	0.00071403	0.006479381			NA
11776	ENSOCUG00000025086	133.1664596	-1.09195487	0.322783587	-3.382931825	0.000717164	0.006503687			NA
512	ENSOCUG00000000850	19.0095805	-2.507696806	0.741941881	-3.37991003	0.000725096	0.006568938	N-terminal EF-hand calcium binding protein 3	NECAB3	NA
3201	ENSOCUG00000005390	388.4853051	-0.803118951	0.237630988	-3.379689477	0.000725678	0.006568938	zinc finger protein 3	ZNF3	NA
5833	ENSOCUG00000010019	94.63321136	-1.619863416	0.479296921	-3.379665807	0.00072574	0.006568938	exocyst complex component 3 like 1	EXOC3L1	NA
15209	ENSOCUG00000038518	7.230725562	3.913523944	1.158298459	3.378683546	0.000728338	0.006588274			NA
3732	ENSOCUG00000006315	729.965182	1.185496102	0.350933505	3.37812174	0.000729828	0.006597568	ring finger and FYVE like domain containing E3 ubiquitin protein ligase		NA
4060	ENSOCUG00000006885	6.602968959	-5.109806094	1.512798864	-3.377716771	0.000730903	0.006603109	solute carrier family 30 member 2	SLC30A2	NA
8331	ENSOCUG00000014556	48.70046661	-1.650066142	0.488829367	-3.375546259	0.000736693	0.006651206	CCM2 like scaffold protein	CCM2L	NA
11578	ENSOCUG00000024505	7439.21345	-0.904623655	0.26803082	-3.37507327	0.00073796	0.00665826	ribosomal protein S5	RPS5	NA
12583	ENSOCUG00000027681	109.3761904	-1.120572354	0.332030621	-3.374906659	0.000738407	0.00665826			NA
4878	ENSOCUG00000008297	8.781205107	3.467875503	1.027602649	3.374724176	0.000738897	0.00665847			NA
7615	ENSOCUG00000013208	178.1939118	-0.837541772	0.248241475	-3.373899428	0.000741114	0.006674238	peroxiredoxin like 2C	PRXL2C	NA
7126	ENSOCUG00000012345	904.214012	-1.075248088	0.318842092	-3.372353013	0.000745289	0.006707597	peptidylprolyl isomerase F	PPIF	NA
886	ENSOCUG00000001524	34.59667666	-1.612283036	0.478377052	-3.370318515	0.000750813	0.006736209			NA
2998	ENSOCUG00000005059	250.2005499	-0.925005701	0.274456878	-3.37031343	0.000750827	0.006736209			NA
5938	ENSOCUG00000010162	1376.175139	0.783619934	0.23250239	3.370373674	0.000750663	0.006736209			NA
8521	ENSOCUG00000014904	4001.949954	0.972904851	0.288640367	3.370647224	0.000749918	0.006736209	endothelial PAS domain protein 1	EPAS1	NA
13916	ENSOCUG00000033142	131.7759145	-1.080268876	0.320522104	-3.370341273	0.000750751	0.006736209			NA
3647	ENSOCUG00000006154	22.78449301	-2.538698376	0.753466617	-3.36935747	0.000753436	0.006755372	GINS complex subunit 4	GINS4	NA
4817	ENSOCUG00000008193	580.2776581	-1.172910724	0.348473518	-3.365853254	0.000763073	0.006837478	actin alpha 2, smooth muscle	ACTA2	NA
5842	ENSOCUG00000010030	263.2002624	-1.024411705	0.304431504	-3.36499899	0.000765439	0.00685438	engulfment and cell motility 3	ELMO3	NA
10798	ENSOCUG00000022161	2540.473475	0.728763543	0.216590063	3.364713657	0.000766231	0.00685717			NA
2397	ENSOCUG00000004072	141.9749739	1.157088197	0.343960489	3.364014863	0.000768174	0.006870248	TEA domain transcription factor 3	TEAD3	NA
14798	ENSOCUG00000036774	44.06599987	-1.504691267	0.44739635	-3.363217575	0.000770396	0.006885808			NA
6115	ENSOCUG00000010471	320.7634692	0.902638608	0.268549109	3.361167758	0.000776137	0.006932775	forkhead box O3		NA
7647	ENSOCUG00000013264	50.34896136	1.368017847	0.407082128	3.360545093	0.000777888	0.006944076			NA
1623	ENSOCUG00000002784	120.4667238	1.128048721	0.335745246	3.359835279	0.00077989	0.00695759	general transcription factor IIE subunit 1	GTF2E1	NA
6753	ENSOCUG00000011646	140.4659695	-1.00881029	0.300336925	-3.358928613	0.000782453	0.006971742	ZFP90 zinc finger protein	ZFP90	NA
10894	ENSOCUG00000022471	74.51277299	1.138807306	0.339024766	3.359068191	0.000782058	0.006971742			NA
5127	ENSOCUG00000008731	39.88589286	1.371857978	0.408517697	3.358135984	0.0007847	0.006987403			NA
9018	ENSOCUG00000015756	43.12249457	-1.676848531	0.499692333	-3.355761978	0.000791467	0.007043263	kinetochore scaffold 1	KNL1	NA
12618	ENSOCUG00000027790	98.12907451	-1.17670891	0.350728764	-3.35503965	0.000793536	0.00705728	neuralized E3 ubiquitin protein ligase 1B	NEURL1B	NA
1271	ENSOCUG00000002178	68.96904516	-1.206475473	0.359643546	-3.354642356	0.000794677	0.007063022	nurim	NRM	NA
5912	ENSOCUG00000010134	1134.817463	0.933847101	0.278434489	3.353920354	0.000796753	0.007072669	ITPR interacting domain containing 2	ITPRID2	NA
10965	ENSOCUG00000022702	6.366333367	-5.061735518	1.509192708	-3.353935843	0.000796708	0.007072669			NA
17	ENSOCUG00000000020	349.0328839	0.953100121	0.284242335	3.353125144	0.000799046	0.007088613	structural maintenance of chromosomes flexible hinge domain containing 1	SMCHD1	NA
2742	ENSOCUG00000004628	3570.091801	-1.369741222	0.40864395	-3.351918518	0.000802536	0.007110741	Oryctolagus cuniculus apolipoprotein A5 (APOA5), mRNA.	APOA5	NA
8092	ENSOCUG00000014100	456.7079634	0.749652241	0.223646604	3.351950025	0.000802445	0.007110741			NA
9801	ENSOCUG00000017096	268.9887156	-0.834612892	0.249074405	-3.350857717	0.000805617	0.007133607	zinc finger protein 513	ZNF513	NA
13439	ENSOCUG00000031171	3155.86345	-0.87469458	0.261103944	-3.349986084	0.000808156	0.007151656			NA
667	ENSOCUG00000001112	931.7350137	1.126262005	0.33627381	3.349240923	0.000810333	0.007166477	pericentriolar material 1	PCM1	NA
2377	ENSOCUG00000004047	41.31342596	-1.841497801	0.550072466	-3.347736731	0.000814744	0.007201023	spindle and kinetochore associated complex subunit 3	SKA3	NA
2272	ENSOCUG00000003862	415.4718599	-0.981507015	0.293349742	-3.345859484	0.00082028	0.007245464			NA
5050	ENSOCUG00000008592	13081.81042	0.740000039	0.221403385	3.342315829	0.000830825	0.00733407	adenosylhomocysteinase	AHCY	NA
12042	ENSOCUG00000025948	161.4996287	1.053053232	0.315181791	3.341097937	0.000834478	0.007361765	ribosomal protein S6 kinase A3	RPS6KA3	NA
1096	ENSOCUG00000001890	59.45699898	-1.700967117	0.509148729	-3.340805979	0.000835356	0.007364959			NA
4610	ENSOCUG00000007847	3481.450352	-0.759863554	0.22748273	-3.340313147	0.00083684	0.007373488	glycerate kinase	GLYCTK	NA
3110	ENSOCUG00000005251	479.6694882	-0.869620164	0.260371524	-3.339920399	0.000838024	0.007379368	insulin induced gene 2	INSIG2	NA
7994	ENSOCUG00000013918	848.7352685	0.661762775	0.198193049	3.338980756	0.000840864	0.00739981	ring finger protein 40	RNF40	NA
8608	ENSOCUG00000015057	714.7988162	1.558614364	0.466965363	3.337751553	0.000844592	0.007428041	macrophage expressed 1	MPEG1	NA
4436	ENSOCUG00000007555	1021.772143	-0.8614325	0.258105743	-3.337517751	0.000845303	0.007429716	peptidoglycan recognition protein 2	PGLYRP2	NA
12720	ENSOCUG00000028091	498.0465253	-1.068646853	0.320219611	-3.33723113	0.000846175	0.007432805	threonine synthase like 2	THNSL2	NA
4171	ENSOCUG00000007078	242.1174338	-0.819922948	0.245891432	-3.33449174	0.000854554	0.007501789	RNA polymerase II subunit H	POLR2H	NA
3325	ENSOCUG00000005593	92.27783531	-1.093304924	0.327903298	-3.334229733	0.00085536	0.007504244	FXYD domain containing ion transport regulator 6	FXYD6	NA
2069	ENSOCUG00000003512	265.1113428	-1.199791347	0.35993671	-3.333339759	0.000858101	0.007523078	MFNG O-fucosylpeptide 3-beta-N-acetylglucosaminyltransferase	MFNG	NA
15130	ENSOCUG00000038167	1074.327946	-0.729424572	0.218836733	-3.333190743	0.000858561	0.007523078	kelch domain containing 3	KLHDC3	NA
3469	ENSOCUG00000005856	2168.196881	-0.757838371	0.227398299	-3.332647491	0.000860239	0.007533157	peroxisomal biogenesis factor 5	PEX5	NA
3933	ENSOCUG00000006650	2030.084393	0.791691583	0.237631687	3.331590972	0.000863511	0.007557175	Oryctolagus cuniculus eukaryotic translation termination factor 1 (ETF1), mRNA.	ETF1	NA
1114	ENSOCUG00000001920	39.3538184	-1.478563295	0.444144861	-3.329011373	0.000871548	0.007618177	G protein-coupled receptor class C group 5 member B	GPRC5B	NA
8856	ENSOCUG00000015475	19.21212093	2.643383329	0.794033627	3.329057159	0.000871405	0.007618177	ubiquitin specific peptidase 43	USP43	NA
5974	ENSOCUG00000010213	161.2173078	0.828712331	0.249125743	3.326482128	0.000879497	0.007682946	UPF3B regulator of nonsense mediated mRNA decay	UPF3B	NA
9269	ENSOCUG00000016173	109.1507399	-1.269500579	0.381660998	-3.326251795	0.000880224	0.007684596	Wnt family member 2	WNT2	NA
9968	ENSOCUG00000017400	41.51493809	1.628638415	0.489738043	3.325529718	0.000882507	0.007699819	POP1 homolog, ribonuclease P/MRP subunit	POP1	NA
887	ENSOCUG00000001525	12.56184613	-2.32289913	0.698670512	-3.324741905	0.000885004	0.007710627	ADAM metallopeptidase with thrombospondin type 1 motif 6	ADAMTS6	NA
1878	ENSOCUG00000003182	192.5008835	0.84999503	0.255666217	3.324627868	0.000885366	0.007710627	transmembrane protein 140	TMEM140	NA
3504	ENSOCUG00000005911	434.7429869	-0.790457202	0.237758055	-3.324628484	0.000885364	0.007710627			NA
5531	ENSOCUG00000009447	68.02300492	-1.691167663	0.508941922	-3.32290894	0.00089084	0.007753566	oxysterol binding protein like 7	OSBPL7	NA
6980	ENSOCUG00000012070	449.0821119	1.23116094	0.370600027	3.322074614	0.000893508	0.007772049	sphingolipid transporter 2	SPNS2	NA
3461	ENSOCUG00000005843	235.4829955	-1.480094995	0.445866787	-3.319590155	0.000901497	0.007836764	haloacid dehalogenase like hydrolase domain containing 3	HDHD3	NA
2045	ENSOCUG00000003468	293.4864558	1.063654787	0.320627502	3.317415939	0.000908543	0.007893205	cell division cycle 37 like 1	CDC37L1	NA
2607	ENSOCUG00000004412	685.3025552	0.88479731	0.266858378	3.315606262	0.000914446	0.007939658	adaptor related protein complex 1 subunit gamma 1	AP1G1	NA
1168	ENSOCUG00000002014	2077.595225	-0.824765547	0.248888609	-3.313793863	0.000920393	0.00798644	paraoxonase 2	PON2	NA
12258	ENSOCUG00000026586	227.5944448	1.092377	0.329679618	3.313450213	0.000921525	0.007991403	fem-1 homolog B	FEM1B	NA
1929	ENSOCUG00000003260	47.27302886	-1.28464124	0.387749385	-3.313070994	0.000922776	0.007992535			NA
9817	ENSOCUG00000017126	1480.308262	0.759593461	0.229267982	3.313124905	0.000922598	0.007992535	Rho GTPase activating protein 35	ARHGAP35	NA
7043	ENSOCUG00000012191	1006.174638	-0.913222846	0.275673336	-3.312699219	0.000924003	0.007998313	KIAA1191	KIAA1191	NA
1479	ENSOCUG00000002506	5347.655726	-0.963742787	0.290963045	-3.312251516	0.000925483	0.008006269	ribosomal protein L21	RPL21	NA
4352	ENSOCUG00000007411	644.7779392	1.167811218	0.352623256	3.311781619	0.000927039	0.008014871	protein kinase D3	PRKD3	NA
1142	ENSOCUG00000001973	7.029611575	4.393364648	1.326714889	3.311461026	0.000928102	0.008019203	TNFAIP3 interacting protein 3	TNIP3	NA
6434	ENSOCUG00000011046	94.28194834	1.326607878	0.400653447	3.311110611	0.000929265	0.008024395	tau tubulin kinase 2	TTBK2	NA
3559	ENSOCUG00000005996	412.3293195	1.069796415	0.323165852	3.310363421	0.000931749	0.008036125	THO complex 2	THOC2	NA
9528	ENSOCUG00000016610	278.687762	1.085886225	0.328011636	3.310511289	0.000931257	0.008036125	LON peptidase N-terminal domain and ring finger 1	LONRF1	NA
9332	ENSOCUG00000016265	97.30459656	0.942374523	0.284762034	3.309340475	0.00093516	0.008055811	lines homolog 1	LINS1	NA
12936	ENSOCUG00000029380	410.2497167	-0.866178713	0.261735193	-3.309370446	0.00093506	0.008055811	zinc finger protein 311	ZNF311	NA
3873	ENSOCUG00000006541	319.4636724	-0.782643801	0.236645415	-3.307242621	0.000942192	0.008111493	ZFP62 zinc finger protein	ZFP62	NA
9984	ENSOCUG00000017423	2125.076768	0.648877939	0.196274072	3.305978895	0.000946452	0.008143254	proprotein convertase subtilisin/kexin type 6	PCSK6	NA
5685	ENSOCUG00000009767	278.4728457	-1.056050382	0.319503902	-3.305281645	0.00094881	0.008158623	dystrobrevin binding protein 1	DTNBP1	NA
13725	ENSOCUG00000032350	479.8733905	1.142103994	0.345821305	3.302584244	0.000957983	0.008232541			NA
9244	ENSOCUG00000016140	116.692864	-1.03684178	0.313988365	-3.302166243	0.000959412	0.008239859	thromboxane A synthase 1	TBXAS1	NA
4249	ENSOCUG00000007226	186.19117	0.965181496	0.292322219	3.301772614	0.000960759	0.008246468	N(alpha)-acetyltransferase 25, NatB auxiliary subunit	NAA25	NA
13719	ENSOCUG00000032306	135.4914756	1.072168245	0.324811493	3.300893805	0.000963774	0.00826737	golgi phosphoprotein 3 like	GOLPH3L	NA
9390	ENSOCUG00000016363	1007.723007	1.053757617	0.319389207	3.299290001	0.000969297	0.008309759	BCL2 associated transcription factor 1	BCLAF1	NA
3805	ENSOCUG00000006433	4795.222469	0.658898911	0.199735952	3.298849825	0.000970818	0.008317804	valosin containing protein	VCP	NA
8097	ENSOCUG00000014108	110484.2141	-0.884682658	0.268315716	-3.297170479	0.000976642	0.00836268			NA
165	ENSOCUG00000000278	291.8932321	0.988325272	0.299879252	3.295744094	0.000981614	0.008400214	RTF1 homolog, Paf1/RNA polymerase II complex component	RTF1	NA
7541	ENSOCUG00000013065	882.7218553	1.414012903	0.429080828	3.295446481	0.000982654	0.008404078	kelch like family member 24	KLHL24	NA
3643	ENSOCUG00000006144	19.41226879	-2.166630575	0.657626288	-3.294622817	0.000985539	0.0084237			NA
48	ENSOCUG00000000081	3088.93977	0.767464214	0.233108404	3.29230608	0.000993694	0.008488323	pre-mRNA processing factor 8	PRPF8	NA
11894	ENSOCUG00000025493	297.2094492	0.872107219	0.265006624	3.29088838	0.000998715	0.008526114	ATPase phospholipid transporting 11A	ATP11A	NA
9966	ENSOCUG00000017391	88.74227611	1.436600841	0.436752149	3.289281679	0.001004434	0.008569813			NA
12703	ENSOCUG00000028039	23.87606243	-2.130653848	0.647888603	-3.288611401	0.001006829	0.008585114	chromogranin B	CHGB	NA
1447	ENSOCUG00000002448	143.6807326	1.267156676	0.385372577	3.28813401	0.001008538	0.008585141	glutaminase	GLS	NA
4253	ENSOCUG00000007231	149.7436425	-0.894412666	0.271991657	-3.288382728	0.001007648	0.008585141	endomucin	EMCN	NA
14865	ENSOCUG00000037066	794.5543766	1.328077243	0.403903354	3.288106495	0.001008637	0.008585141			NA
7963	ENSOCUG00000013852	16.5787753	2.190570899	0.666259032	3.287866719	0.001009496	0.008587335	kelch like family member 32	KLHL32	NA
7933	ENSOCUG00000013795	17867.11928	1.152455222	0.350598647	3.287106874	0.001012224	0.008605412	insulin induced gene 1	INSIG1	NA
1828	ENSOCUG00000003101	1183.050548	0.754370581	0.229543206	3.286399084	0.001014771	0.008621932	KDEL endoplasmic reticulum protein retention receptor 2	KDELR2	NA
9163	ENSOCUG00000015992	1243.335895	0.818607775	0.249102421	3.286229695	0.001015382	0.008621986	BCAR1 scaffold protein, Cas family member	BCAR1	NA
7440	ENSOCUG00000012881	1982.063363	1.066529659	0.324586919	3.285806041	0.00101691	0.00862983	collagen type I alpha 1 chain	COL1A1	NA
2387	ENSOCUG00000004059	640.7437242	-1.146319896	0.348901962	-3.285507168	0.00101799	0.008633858	proliferating cell nuclear antigen	PCNA	NA
5262	ENSOCUG00000008969	178.2294626	-1.075091605	0.327255629	-3.285173757	0.001019195	0.008638948	tyrosine kinase with immunoglobulin like and EGF like domains 1	TIE1	NA
15374	ENSOCUG00000039226	3.500523307	5.321496789	1.620108833	3.284653896	0.001021077	0.008649766			NA
12426	ENSOCUG00000027184	7995.900211	-0.829637767	0.252607869	-3.284291058	0.001022393	0.008655774			NA
8059	ENSOCUG00000014034	315.1390112	1.211184894	0.368910666	3.283138727	0.001026581	0.008686083	chromosome 3 open reading frame 38	C3orf38	NA
12241	ENSOCUG00000026537	7.716701515	5.478226642	1.669316173	3.281719024	0.001031764	0.008719594			NA
12342	ENSOCUG00000026893	1404.372547	0.709507252	0.216193558	3.281814958	0.001031413	0.008719594	chromosome 1 open reading frame 115	C1orf115	NA
12437	ENSOCUG00000027209	3406.804191	0.801154335	0.244158687	3.281285396	0.001033351	0.008727844	ST6 beta-galactoside alpha-2,6-sialyltransferase 1	ST6GAL1	NA
7691	ENSOCUG00000013332	433.1560964	0.870181717	0.265247282	3.28064329	0.001035706	0.008742563	polyhomeotic homolog 2	PHC2	NA
9738	ENSOCUG00000016984	365.3623623	1.053855843	0.321368302	3.279277507	0.001040732	0.008779796	WW and C2 domain containing 2	WWC2	NA
3939	ENSOCUG00000006658	115.7407477	-1.029095785	0.313879255	-3.278635872	0.001043101	0.008794583	BORA aurora kinase A activator	BORA	NA
2910	ENSOCUG00000004924	232.1760583	0.897280869	0.273877868	3.276208022	0.00105211	0.008860073	NHL repeat containing 2	NHLRC2	NA
12160	ENSOCUG00000026291	372.0633262	-1.053742993	0.321623914	-3.276320411	0.001051692	0.008860073	arrestin beta 1	ARRB1	NA
2032	ENSOCUG00000003448	212.2979443	-1.086510288	0.331858112	-3.274020575	0.001060289	0.008918423	DENN domain containing 6B	DENND6B	NA
9895	ENSOCUG00000017262	1183.335656	-0.851045557	0.259927622	-3.27416359	0.001059752	0.008918423			NA
135	ENSOCUG00000000228	28.71105436	1.53846819	0.470089733	3.272711746	0.001065211	0.008954543	DnaJ heat shock protein family (Hsp40) member A4	DNAJA4	NA
7555	ENSOCUG00000013093	695.2822254	-0.821403724	0.251020739	-3.272254422	0.001066935	0.008963763	Oryctolagus cuniculus calpain small subunit 1 (CAPNS1), mRNA.	CAPNS1	NA
764	ENSOCUG00000001286	1102.066015	-0.922339394	0.281912585	-3.271721247	0.001068949	0.0089754	heat shock factor binding protein 1		NA
7494	ENSOCUG00000012993	233.406002	1.081160267	0.330520447	3.271084372	0.001071359	0.008990349	polycomb group ring finger 5	PCGF5	NA
10157	ENSOCUG00000017739	3.684916371	-5.260138494	1.60829349	-3.270633456	0.001073069	0.008999405	BMP/retinoic acid inducible neural specific 2	BRINP2	NA
11881	ENSOCUG00000025449	157.6258333	-1.011311643	0.309457481	-3.268014846	0.001083047	0.009077751	carnitine palmitoyltransferase 1B	CPT1B	NA
2936	ENSOCUG00000004967	289.8218858	1.08887071	0.333247556	3.267452948	0.001085199	0.009090452	zinc finger protein 654	ZNF654	NA
4924	ENSOCUG00000008388	171.6158395	-1.061941285	0.325178602	-3.265716992	0.001091873	0.009140995	cyclin G2	CCNG2	NA
1678	ENSOCUG00000002867	323.9553668	1.182898509	0.362348863	3.264529379	0.001096461	0.00917122	lysosomal trafficking regulator	LYST	NA
3926	ENSOCUG00000006641	624.9102612	0.786884887	0.241058952	3.264284028	0.001097411	0.00917122	erythrocyte membrane protein band 4.1	EPB41	NA
11352	ENSOCUG00000023825	170.7447762	-1.238209947	0.379306392	-3.264405694	0.00109694	0.00917122	synuclein alpha	SNCA	NA
4444	ENSOCUG00000007572	394.7242148	0.793487294	0.243185109	3.262894248	0.001102807	0.00921092	WD repeat domain 3	WDR3	NA
939	ENSOCUG00000001622	165.9277713	0.804754851	0.246675936	3.262397077	0.001104743	0.009216289			NA
1030	ENSOCUG00000001792	32.48085503	-1.694213297	0.519296162	-3.262518425	0.00110427	0.009216289	karyopherin subunit alpha 7	KPNA7	NA
4275	ENSOCUG00000007272	198.4865685	1.307354337	0.400754558	3.262231981	0.001105386	0.009216289	coiled-coil domain containing 186	CCDC186	NA
3539	ENSOCUG00000005967	327.9498129	1.210646337	0.371173691	3.261670661	0.001107577	0.009229165	nuclear receptor coactivator 2	NCOA2	NA
10998	ENSOCUG00000022820	77.49388209	1.07938718	0.330949911	3.261482004	0.001108315	0.00922992			NA
2200	ENSOCUG00000003743	243.7457418	-0.88260282	0.270687386	-3.260598259	0.001111774	0.009253334			NA
6040	ENSOCUG00000010338	109.2643221	0.941091352	0.288673273	3.260057097	0.001113898	0.009265605			NA
465	ENSOCUG00000000778	837.3117903	-0.750631627	0.230310888	-3.259210335	0.001117228	0.009272395	DENN domain containing 5B	DENND5B	NA
2979	ENSOCUG00000005026	150.3155971	1.267557844	0.38891819	3.25918889	0.001117313	0.009272395			NA
3916	ENSOCUG00000006626	206.9890968	-0.886857892	0.272105107	-3.25924751	0.001117082	0.009272395	exonuclease 3'-5' domain containing 2	EXD2	NA
7456	ENSOCUG00000012915	709.5719979	0.823559304	0.252681683	3.259275835	0.00111697	0.009272395	salt inducible kinase 2	SIK2	NA
931	ENSOCUG00000001606	8581.955891	-0.921719849	0.282847625	-3.258715177	0.00111918	0.009277103	ribosomal protein S12		NA
6291	ENSOCUG00000010777	427.355921	0.9050697	0.277734285	3.258761156	0.001118998	0.009277103	DOP1 leucine zipper like protein A	DOP1A	NA
12697	ENSOCUG00000028015	2303.914169	-0.785725577	0.24113566	-3.258437916	0.001120274	0.009280783			NA
2986	ENSOCUG00000005034	536.2197451	0.815290886	0.250300797	3.257244469	0.001124995	0.009312587			NA
9008	ENSOCUG00000015740	386.9040198	-0.862891326	0.264923186	-3.257137815	0.001125418	0.009312587			NA
3626	ENSOCUG00000006114	4.115614645	-5.420940145	1.665353611	-3.255128586	0.00113341	0.009370517	cholinergic receptor nicotinic alpha 5 subunit	CHRNA5	NA
11583	ENSOCUG00000024515	3573.403161	0.780810182	0.239876692	3.255048149	0.001133731	0.009370517	OS9 endoplasmic reticulum lectin	OS9	NA
7134	ENSOCUG00000012358	2571.041423	1.133317113	0.3482526	3.254296196	0.001136737	0.009389921	ATPase phospholipid transporting 11B (putative)	ATP11B	NA
12069	ENSOCUG00000026024	107.1105178	0.903118524	0.2775301	3.254128201	0.001137409	0.009390041	F-box and leucine rich repeat protein 14	FBXL14	NA
669	ENSOCUG00000001116	83.89095393	-1.128799575	0.346917537	-3.253797964	0.001138732	0.009390101	transmembrane protein 187	TMEM187	NA
11468	ENSOCUG00000024157	5.194063738	4.891107498	1.503140588	3.253925505	0.001138221	0.009390101			NA
10262	ENSOCUG00000017910	100.9978707	1.230412866	0.378221488	3.253154315	0.001141315	0.009405964	zinc finger homeobox 3	ZFHX3	NA
5096	ENSOCUG00000008680	121.1911222	1.18919605	0.36576001	3.251301449	0.00114878	0.009462022	microtubule associated protein 9	MAP9	NA
15376	ENSOCUG00000039229	75.32122449	1.135610259	0.349341979	3.250712273	0.001151163	0.009476182			NA
2672	ENSOCUG00000004522	87.8313093	-0.977870457	0.300850326	-3.250355317	0.001152609	0.009479393	ADP-ribose/CDP-alcohol diphosphatase, manganese dependent	ADPRM	NA
7396	ENSOCUG00000012804	656.1398811	0.785772422	0.24175849	3.250237133	0.001153088	0.009479393			NA
9257	ENSOCUG00000016157	28.90120748	-2.149029827	0.661214634	-3.250124416	0.001153545	0.009479393	exonuclease 1	EXO1	NA
2118	ENSOCUG00000003608	232.3742503	0.950664712	0.292596538	3.249063432	0.001157857	0.009509347	dishevelled associated activator of morphogenesis 1	DAAM1	NA
7828	ENSOCUG00000013603	916.9540643	-0.945185475	0.290927147	-3.248873421	0.00115863	0.009510229	5'-aminolevulinate synthase 2	ALAS2	NA
94	ENSOCUG00000000152	525.1528407	0.930795478	0.286573151	3.248020533	0.001162109	0.0095333	ER degradation enhancing alpha-mannosidase like protein 3	EDEM3	NA
1665	ENSOCUG00000002849	311.2269928	-0.792898419	0.244162121	-3.247426001	0.001164539	0.0095453	C-C motif chemokine ligand 14	CCL14	NA
3212	ENSOCUG00000005414	298.2071336	0.795658019	0.245018762	3.247335066	0.001164912	0.0095453	ESF1 nucleolar pre-rRNA processing protein homolog	ESF1	NA
7334	ENSOCUG00000012690	2110.307246	0.677268582	0.208571799	3.247172365	0.001165578	0.0095453	heat shock protein family B (small) member 1	HSPB1	NA
2956	ENSOCUG00000004999	403.2783307	0.718278376	0.22123711	3.246645089	0.001167739	0.009557516			NA
4629	ENSOCUG00000007887	660.2258885	-1.1757438	0.36216281	-3.246450952	0.001168536	0.009558556	ATP binding cassette subfamily C member 5	ABCC5	NA
4010	ENSOCUG00000006784	39.59287672	-1.436221094	0.442513043	-3.245601721	0.001172027	0.009581622	SH3 and PX domains 2B	SH3PXD2B	NA
11141	ENSOCUG00000023235	795.8281988	-0.771818911	0.238050911	-3.242243046	0.001185928	0.00968972			NA
5532	ENSOCUG00000009450	154.0011489	-0.885693268	0.273271314	-3.241076621	0.001190792	0.009723891	Rho GTPase activating protein 18	ARHGAP18	NA
787	ENSOCUG00000001327	8.2755054	3.001131509	0.926103893	3.240599174	0.001192788	0.009734621	histamine receptor H4	HRH4	NA
5443	ENSOCUG00000009290	7.100964012	-4.284174569	1.323415094	-3.237211506	0.001207039	0.009839678			NA
6904	ENSOCUG00000011932	732.5616059	1.138104223	0.351561884	3.237279904	0.00120675	0.009839678	SEL1L adaptor subunit of ERAD E3 ubiquitin ligase	SEL1L	NA
8079	ENSOCUG00000014076	9.593449622	3.517002858	1.087011748	3.23547824	0.001214391	0.009893963	diacylglycerol kinase beta	DGKB	NA
11184	ENSOCUG00000023363	21.78927654	1.865499649	0.576799568	3.234225115	0.001219733	0.009931811	exocyst complex component 3 like 4	EXOC3L4	NA
3386	ENSOCUG00000005714	800.7285882	0.754519969	0.233309975	3.233980751	0.001220777	0.009934646	golgi brefeldin A resistant guanine nucleotide exchange factor 1	GBF1	NA
2648	ENSOCUG00000004473	147.7497364	-1.452884918	0.449293703	-3.233708613	0.001221941	0.00993845	HYLS1 centriolar and ciliogenesis associated	HYLS1	NA
10102	ENSOCUG00000017649	258.7109562	1.087565266	0.336577623	3.231246502	0.001232516	0.010018755	zinc finger and BTB domain containing 11	ZBTB11	NA
550	ENSOCUG00000000921	304.651958	0.904270176	0.279911764	3.230554381	0.001235504	0.010037327	myosin XIX	MYO19	NA
7568	ENSOCUG00000013114	835.5609391	0.765198095	0.23697559	3.229016526	0.001242167	0.010085719	component of inhibitor of nuclear factor kappa B kinase complex	CHUK	NA
9518	ENSOCUG00000016596	256.0160984	0.911965391	0.28248165	3.228405783	0.001244823	0.010101533	TBC1 domain family member 5	TBC1D5	NA
12692	ENSOCUG00000028002	184.2764979	-0.961323691	0.297792401	-3.228167305	0.001245861	0.010104215	magnesium dependent phosphatase 1	MDP1	NA
7397	ENSOCUG00000012805	2444.54413	-0.761721618	0.235983171	-3.227864145	0.001247182	0.010109185	glutamate-cysteine ligase catalytic subunit	GCLC	NA
8927	ENSOCUG00000015606	894.8247055	0.686235396	0.212672943	3.226716974	0.001252193	0.010144039	dihydrolipoamide S-succinyltransferase	DLST	NA
8864	ENSOCUG00000015488	153.7019065	-1.125196286	0.348742919	-3.226434785	0.001253428	0.010148287	coordinator of PRMT5 and differentiation stimulator	COPRS	NA
3011	ENSOCUG00000005078	339.1967858	0.851650121	0.264163348	3.223952634	0.001264343	0.010225061	signal transducer and activator of transcription 5B	STAT5B	NA
8949	ENSOCUG00000015642	1579.799238	0.97202908	0.301499399	3.223983472	0.001264207	0.010225061	NFKB inhibitor alpha	NFKBIA	NA
2235	ENSOCUG00000003801	112.5466264	-0.923489594	0.28649151	-3.223444892	0.001266587	0.010237406	C1q and TNF related 1	C1QTNF1	NA
15200	ENSOCUG00000038485	15.8069766	2.102288114	0.652452328	3.222132903	0.001272401	0.010278581			NA
2735	ENSOCUG00000004620	35732.45517	0.669193037	0.207710485	3.221758573	0.001274064	0.010286197	inter-alpha-trypsin inhibitor heavy chain 2	ITIH2	NA
6105	ENSOCUG00000010456	512.7764507	0.788643865	0.244853081	3.220886014	0.00127795	0.010310054	RasGEF domain family member 1B	RASGEF1B	NA
6166	ENSOCUG00000010546	1303.024085	-1.20118536	0.372949669	-3.220770687	0.001278464	0.010310054			NA
3610	ENSOCUG00000006084	7435.203385	-0.686411868	0.213154539	-3.220254518	0.001280768	0.010316979	carboxymethylenebutenolidase homolog	CMBL	NA
10671	ENSOCUG00000021747	39.67194885	-1.308882687	0.406444795	-3.220320951	0.001280472	0.010316979	WD repeat domain 78	WDR78	NA
5799	ENSOCUG00000009957	4877.837481	-0.906921446	0.281684223	-3.219638774	0.001283522	0.010333331	tyrosine aminotransferase	TAT	NA
10431	ENSOCUG00000020991	6.856076631	-4.189152345	1.301671633	-3.218286577	0.001289589	0.010376321			NA
1600	ENSOCUG00000002748	165.4794343	-1.144368219	0.355607653	-3.218064091	0.00129059	0.010378523	S100 calcium binding protein A13	S100A13	NA
4692	ENSOCUG00000007986	106821.6318	0.608351679	0.189076438	3.217490692	0.001293172	0.010381744	Oryctolagus cuniculus GC vitamin D binding protein (GC), mRNA.	GC	NA
11387	ENSOCUG00000023933	194.9323234	-1.082158799	0.336330938	-3.217541648	0.001292943	0.010381744	cytoskeleton associated protein 2	CKAP2	NA
14493	ENSOCUG00000035488	11.77934197	2.643226828	0.821471378	3.217673675	0.001292348	0.010381744			NA
8814	ENSOCUG00000015415	376.7259509	0.937898258	0.291579673	3.216610572	0.001297145	0.010407787			NA
9988	ENSOCUG00000017432	51.0902931	1.500376339	0.466604342	3.2155216	0.001302077	0.010441487	Oryctolagus cuniculus selectin L (SELL), mRNA.	SELL	NA
10572	ENSOCUG00000021402	616.3238703	-0.976581521	0.303873769	-3.213773679	0.001310029	0.010499355			NA
12536	ENSOCUG00000027519	446.0446579	-0.822774346	0.256337242	-3.209733943	0.001328579	0.010642051	sorbin and SH3 domain containing 3	SORBS3	NA
12962	ENSOCUG00000029445	397.3653712	0.900739356	0.28070655	3.208829129	0.001332767	0.01066746			NA
14103	ENSOCUG00000033845	275.9211086	-0.907142728	0.2827112	-3.208725824	0.001333246	0.01066746			NA
13062	ENSOCUG00000029676	59.93933416	-1.095846482	0.341542209	-3.208524313	0.00133418	0.010668958	zinc finger protein 214	ZNF214	NA
3496	ENSOCUG00000005897	21.19098919	-1.74567157	0.544511627	-3.205939936	0.001346221	0.010759214	beta-1,4-galactosyltransferase 2	B4GALT2	NA
2005	ENSOCUG00000003399	93.55486818	-1.148071598	0.358156568	-3.205502005	0.001348271	0.01076957	high mobility group nucleosomal binding domain 3	HMGN3	NA
2654	ENSOCUG00000004485	24.78826261	-2.21720897	0.691856054	-3.204725832	0.001351912	0.010786579	E2F transcription factor 8	E2F8	NA
13966	ENSOCUG00000033310	21.57313588	2.34253838	0.730951554	3.204779257	0.001351661	0.010786579			NA
7490	ENSOCUG00000012987	103.2778388	1.059550857	0.330658706	3.204364011	0.001353612	0.010794112			NA
4316	ENSOCUG00000007342	27.03129388	2.084406772	0.650533423	3.204150162	0.001354618	0.010794418	desmoglein 4	DSG4	NA
4861	ENSOCUG00000008265	814.6746164	1.038456256	0.324108964	3.204034355	0.001355163	0.010794418	SNF related kinase	SNRK	NA
12527	ENSOCUG00000027499	256.9659266	0.797431974	0.248955063	3.203116111	0.001359492	0.010822857			NA
5354	ENSOCUG00000009111	57.92273017	1.255709076	0.392092832	3.202581052	0.00136202	0.010834439			NA
5896	ENSOCUG00000010107	42.12779637	-1.298215001	0.405377132	-3.202487015	0.001362464	0.010834439	adenosine deaminase	ADA	NA
12284	ENSOCUG00000026664	165.4326414	-0.906823051	0.283216178	-3.201875887	0.001365358	0.010851404			NA
12311	ENSOCUG00000026759	137.7974341	-0.89362106	0.279275241	-3.199786191	0.001375296	0.010924302			NA
5858	ENSOCUG00000010051	1157.731754	0.699564521	0.218645529	3.199537276	0.001376484	0.010927659	amyloid beta precursor like protein 2	APLP2	NA
15169	ENSOCUG00000038351	26.01823913	2.009822142	0.628218917	3.199238493	0.001377911	0.01093291			NA
7115	ENSOCUG00000012331	303.8726644	1.130709147	0.353494828	3.198658244	0.001380687	0.010942771	ubiquitin protein ligase E3 component n-recognin 1	UBR1	NA
13642	ENSOCUG00000031985	12.5481361	2.70428318	0.845402202	3.198812557	0.001379949	0.010942771			NA
2439	ENSOCUG00000004142	4226.062945	0.865030499	0.270471553	3.198230971	0.001382735	0.010946842	myosin heavy chain 9	MYH9	NA
3168	ENSOCUG00000005335	48.10673126	-1.21494483	0.379864648	-3.198362463	0.001382104	0.010946842	calcium responsive transcription factor	CARF	NA
11551	ENSOCUG00000024432	496.7362016	4.489874379	1.404035964	3.19783431	0.001384638	0.010955834			NA
11089	ENSOCUG00000023077	533.1224202	0.700242406	0.219036942	3.19691464	0.00138906	0.010984735			NA
11333	ENSOCUG00000023782	847.8304966	-0.65833693	0.20597802	-3.19615136	0.00139274	0.011007738			NA
2086	ENSOCUG00000003542	226.0975045	-1.016607396	0.31833339	-3.193530521	0.001405445	0.011102003	transmembrane 4 L six family member 18	TM4SF18	NA
8554	ENSOCUG00000014956	602.8648956	0.759520952	0.237878602	3.192893126	0.001408551	0.011120383			NA
373	ENSOCUG00000000618	194.8808911	0.789435993	0.247435104	3.190476943	0.001420382	0.011207589	protein inhibitor of activated STAT 1	PIAS1	NA
532	ENSOCUG00000000884	748.7646207	-0.742587444	0.232888386	-3.188598011	0.001429645	0.011274452	RNA polymerase III subunit B	POLR3B	NA
5461	ENSOCUG00000009319	868.2430308	-0.740073622	0.232139972	-3.188049064	0.001432362	0.011277187	PC4 and SFRS1 interacting protein 1	PSIP1	NA
9309	ENSOCUG00000016227	312.6531266	3.266163757	1.024479332	3.188120692	0.001432008	0.011277187	sushi, von Willebrand factor type A, EGF and pentraxin domain containing 1	SVEP1	NA
14150	ENSOCUG00000034040	163.5088596	1.471944899	0.461687497	3.188184449	0.001431692	0.011277187			NA
7429	ENSOCUG00000012862	154.2527137	1.033577648	0.324291132	3.187190603	0.001436621	0.011304478			NA
1234	ENSOCUG00000002127	93.66644481	1.097391049	0.344391978	3.186459382	0.001440257	0.011318355	zinc finger protein 800	ZNF800	NA
5752	ENSOCUG00000009878	429.2826042	1.206929565	0.378764651	3.186489453	0.001440107	0.011318355	X-linked inhibitor of apoptosis		NA
11423	ENSOCUG00000024025	82.37278729	-1.254842551	0.393817215	-3.186357793	0.001440763	0.011318355	citrate synthase lysine methyltransferase	CSKMT	NA
5820	ENSOCUG00000009998	259.112211	1.047391232	0.328742159	3.186056925	0.001442262	0.0113239	sphingomyelin synthase 2	SGMS2	NA
8433	ENSOCUG00000014753	265.6358303	-0.863302348	0.2709927	-3.185703339	0.001444026	0.011331515	transmembrane protein 218	TMEM218	NA
3371	ENSOCUG00000005685	326.1625725	0.921488325	0.289333855	3.184861738	0.001448232	0.011355872	thyroid hormone receptor interactor 11	TRIP11	NA
14406	ENSOCUG00000035148	18.40848993	2.323370612	0.729526772	3.184764016	0.001448721	0.011355872			NA
8289	ENSOCUG00000014480	34845.2118	0.898386142	0.282174741	3.183793627	0.001453586	0.011387754	complement C1r	C1R	NA
4300	ENSOCUG00000007312	194.0993099	0.94791773	0.297883448	3.182176579	0.001461727	0.011445248	coiled-coil domain containing 82	CCDC82	NA
10668	ENSOCUG00000021739	1052.966332	-0.765514542	0.240578752	-3.181970711	0.001462766	0.011447107			NA
7322	ENSOCUG00000012669	824.5016529	0.649978912	0.204344115	3.180805638	0.001468661	0.011486943	golgi reassembly stacking protein 2	GORASP2	NA
9122	ENSOCUG00000015919	13499.08054	-0.712019689	0.223899402	-3.180087493	0.001472306	0.011509143	ribosomal protein L10		NA
12914	ENSOCUG00000029332	2624.872593	0.919320761	0.289124442	3.179671544	0.001474421	0.011519366	carboxypeptidase N subunit 2	CPN2	NA
8817	ENSOCUG00000015419	87.18872489	-1.063355224	0.334538652	-3.178572097	0.001480024	0.011550499	nei like DNA glycosylase 2	NEIL2	NA
12003	ENSOCUG00000025839	13.54053835	-2.176794544	0.684828402	-3.178598517	0.001479889	0.011550499	retinol dehydrogenase 5	RDH5	NA
4622	ENSOCUG00000007879	1522.084428	0.814408503	0.2562652	3.177991013	0.001482993	0.011567349	proline rich coiled-coil 2A	PRRC2A	NA
8894	ENSOCUG00000015538	233.8773094	0.944774039	0.29735357	3.177274913	0.00148666	0.011589618			NA
6700	ENSOCUG00000011550	72.33722447	1.124386909	0.353963452	3.176562161	0.001490318	0.011599131	Oryctolagus cuniculus CD86 molecule (CD86), mRNA.	CD86	NA
8899	ENSOCUG00000015547	427.4756189	0.796620905	0.250763601	3.176780444	0.001489197	0.011599131	LIM and calponin homology domains 1	LIMCH1	NA
11017	ENSOCUG00000022876	43.152982	-1.350258385	0.425061611	-3.176618046	0.001490031	0.011599131	transmembrane protein 106A	TMEM106A	NA
7620	ENSOCUG00000013220	401.9164074	-0.77749803	0.244851293	-3.1753887	0.001496359	0.01163735	programmed cell death 5	PDCD5	NA
7712	ENSOCUG00000013388	182.6007363	-0.858541831	0.270382038	-3.175291665	0.00149686	0.01163735	unc-51 like autophagy activating kinase 2	ULK2	NA
14384	ENSOCUG00000035047	7.486270984	3.204776531	1.009376425	3.175006321	0.001498332	0.011642458			NA
11168	ENSOCUG00000023332	850.984459	-0.743162471	0.234085506	-3.174747904	0.001499667	0.011646491			NA
4224	ENSOCUG00000007192	60.4680266	1.260872887	0.397187907	3.174499685	0.001500951	0.011650119	zinc finger and SCAN domain containing 20	ZSCAN20	NA
9765	ENSOCUG00000017030	692.4171481	0.892875132	0.28129202	3.174192903	0.001502538	0.011656102			NA
6780	ENSOCUG00000011696	1957.414302	1.183897378	0.373026025	3.173766163	0.001504749	0.011666911	BCL2 associated athanogene 3	BAG3	NA
3804	ENSOCUG00000006432	107.6170552	1.440144821	0.453889959	3.172894204	0.001509275	0.011695653	inositol polyphosphate multikinase	IPMK	NA
1499	ENSOCUG00000002556	509.9331427	0.857684523	0.270359699	3.172383041	0.001511934	0.011709904	BCL2 antagonist/killer 1	BAK1	NA
6058	ENSOCUG00000010377	252.3159465	-1.099082603	0.346474466	-3.17218933	0.001512943	0.011711363	replication factor C subunit 5	RFC5	NA
1645	ENSOCUG00000002818	7.358388821	-4.300431442	1.355847148	-3.171767148	0.001515144	0.011722044	PICALM interacting mitotic regulator	PIMREG	NA
5909	ENSOCUG00000010129	555.5070209	-0.884615056	0.278931496	-3.171441984	0.001516842	0.011728818	solute carrier family 46 member 3	SLC46A3	NA
6346	ENSOCUG00000010867	182.013368	0.840173296	0.264977881	3.170729924	0.001520564	0.011751238	Smad nuclear interacting protein 1	SNIP1	NA
839	ENSOCUG00000001429	202.6905057	2.789875976	0.88001523	3.170258742	0.001523033	0.01175758	monoamine oxidase A	MAOA	NA
5817	ENSOCUG00000009995	1528.121328	0.718962055	0.226775486	3.17036937	0.001522453	0.01175758	lactamase beta	LACTB	NA
5623	ENSOCUG00000009645	925.2096824	0.965057292	0.304438059	3.169962696	0.001524585	0.011763204			NA
6687	ENSOCUG00000011524	569.8081346	0.805205362	0.254054272	3.16942264	0.001527421	0.011778719	ubiquitin specific peptidase 38	USP38	NA
6020	ENSOCUG00000010309	8560.584966	-0.841070651	0.265436701	-3.168629845	0.001531593	0.011804515	ribosomal protein L14	RPL14	NA
10610	ENSOCUG00000021509	68.78063311	-1.100046198	0.34718716	-3.168452995	0.001532525	0.011805324			NA
5730	ENSOCUG00000009841	943.9941172	0.634204124	0.200184835	3.168092758	0.001534426	0.011813587	G protein nucleolar 3	GNL3	NA
1607	ENSOCUG00000002762	182.79221	1.092328215	0.344894443	3.167137766	0.001539474	0.011846063	microtubule associated protein 11	MAP11	NA
1094	ENSOCUG00000001888	806.9415352	-1.15950736	0.36630158	-3.165444606	0.001548461	0.011908803			NA
13954	ENSOCUG00000033259	3.757168146	-5.266802661	1.66403156	-3.1650858	0.001550372	0.011917078	complexin 1		NA
12716	ENSOCUG00000028063	89.21994409	1.261136776	0.39872558	3.162919163	0.001561957	0.011999663			NA
12521	ENSOCUG00000027480	65.13664215	4.243854723	1.341916705	3.162532151	0.001564035	0.012009161			NA
5856	ENSOCUG00000010049	512.0021434	-0.753267272	0.23824538	-3.161728767	0.001568356	0.012035865	motile sperm domain containing 1	MOSPD1	NA
3446	ENSOCUG00000005813	45.9640243	-1.482549181	0.469421493	-3.158247337	0.001587208	0.012173456	ring finger protein 186	RNF186	NA
8168	ENSOCUG00000014255	9.569192817	-2.788410938	0.882938363	-3.158103729	0.00158799	0.012173456	dual oxidase 2	DUOX2	NA
13688	ENSOCUG00000032172	8.547082495	-3.485995144	1.10418763	-3.157067738	0.001593643	0.012210233			NA
4875	ENSOCUG00000008290	461.9592532	1.003503266	0.317886961	3.156792788	0.001595147	0.012215194			NA
3890	ENSOCUG00000006578	588.4437988	3.633461632	1.151851608	3.154452889	0.001607993	0.012306969			NA
8885	ENSOCUG00000015521	73.87909244	1.437124715	0.45581666	3.152856927	0.00161681	0.012367819	CDK2 associated cullin domain 1	CACUL1	NA
3288	ENSOCUG00000005534	1174.86836	-1.052201216	0.333749482	-3.152667716	0.001617859	0.012369209			NA
3785	ENSOCUG00000006396	24.91095061	-2.070637079	0.656965708	-3.151819118	0.001622568	0.01239857			NA
201	ENSOCUG00000000343	402.1025341	0.752236868	0.238722977	3.151086992	0.00162664	0.012417805	sterile alpha motif domain containing 4B	SAMD4B	NA
11010	ENSOCUG00000022850	354.9259385	-0.94845134	0.30099496	-3.151053892	0.001626825	0.012417805			NA
3583	ENSOCUG00000006039	1144.928008	1.064355486	0.337909292	3.149826034	0.001633677	0.012463446	lysine acetyltransferase 2B	KAT2B	NA
6772	ENSOCUG00000011685	631.0657586	-0.82804387	0.263016476	-3.148258552	0.001642463	0.012523784			NA
4215	ENSOCUG00000007162	620.8138318	1.255227053	0.398770664	3.147741717	0.00164537	0.012532557	elongation factor for RNA polymerase II 2	ELL2	NA
7888	ENSOCUG00000013712	6.045646479	4.255373697	1.35185967	3.147792476	0.001645084	0.012532557	EF-hand domain family member B	EFHB	NA
8828	ENSOCUG00000015435	28.62650105	-1.805276898	0.573730946	-3.146556605	0.001652053	0.012576748	centromere protein O	CENPO	NA
10569	ENSOCUG00000021398	191.8949088	-0.878700539	0.279374913	-3.14523781	0.001659519	0.01262685	cyclin dependent kinase 5	CDK5	NA
8644	ENSOCUG00000015125	412.5819338	0.705776406	0.224417043	3.144932301	0.001661253	0.012633309			NA
13729	ENSOCUG00000032372	4419.264985	1.212011269	0.38545716	3.144347531	0.001664576	0.012651843			NA
6116	ENSOCUG00000010472	907.3298551	0.863693023	0.2747305	3.143782806	0.001667792	0.012669537	solute carrier family 30 member 5	SLC30A5	NA
8112	ENSOCUG00000014135	31.2982031	1.903057851	0.605429963	3.143316267	0.001670452	0.012682999	succinate receptor 1	SUCNR1	NA
6285	ENSOCUG00000010763	256.4894438	0.919347785	0.29250856	3.142977369	0.001672388	0.012690942	INO80 complex ATPase subunit	INO80	NA
6317	ENSOCUG00000010821	461.7703518	0.996124172	0.317040007	3.141951013	0.001678261	0.012728746			NA
6082	ENSOCUG00000010414	347.1693888	-0.807988284	0.257242865	-3.140955086	0.001683979	0.012765327			NA
15010	ENSOCUG00000037669	8.108354244	3.323260596	1.05817615	3.140555185	0.001686279	0.012775983			NA
148	ENSOCUG00000000249	24.7896652	-1.511563385	0.481495778	-3.139307661	0.001693475	0.012823697	SWI/SNF related, matrix associated, actin dependent regulator of chromatin, subfamily d, member 3	SMARCD3	NA
5653	ENSOCUG00000009707	201.8201317	0.919249954	0.292836488	3.139123677	0.001694539	0.012824948	proline and arginine rich end leucine rich repeat protein	PRELP	NA
1999	ENSOCUG00000003387	64.18613466	-1.011597881	0.322342496	-3.1382703	0.001699481	0.012855532	Katanin p60 ATPase-containing subunit A-like 1	KATNAL1	NA
7653	ENSOCUG00000013276	1384.163029	0.895494061	0.285410165	3.137568916	0.001703552	0.012879504	collagen type IV alpha 2 chain	COL4A2	NA
32	ENSOCUG00000000051	475.3195456	1.104749175	0.352156537	3.137096888	0.001706297	0.012893429	Dmx like 1	DMXL1	NA
14280	ENSOCUG00000034604	3.362681151	5.261396027	1.677522597	3.136408438	0.001710308	0.0129169			NA
7132	ENSOCUG00000012353	901.8511603	0.758512636	0.241989416	3.134486818	0.00172155	0.012994925	serine dehydratase like	SDSL	NA
11946	ENSOCUG00000025680	78.73329692	-1.1575276	0.369342284	-3.134024051	0.001724267	0.013008557	leucine rich repeat containing 75A	LRRC75A	NA
12771	ENSOCUG00000028990	173.129365	-0.853859751	0.272467779	-3.133800828	0.001725579	0.01301158	L antigen family member 3	LAGE3	NA
10543	ENSOCUG00000021326	64.5291018	-1.211166156	0.386629713	-3.132625648	0.001732503	0.013056886	VRK serine/threonine kinase 1	VRK1	NA
5320	ENSOCUG00000009058	250695.6528	0.946233805	0.302234915	3.130789188	0.001743373	0.013118029			NA
6047	ENSOCUG00000010359	32.17984794	-1.411910467	0.450968622	-3.130839707	0.001743073	0.013118029			NA
8804	ENSOCUG00000015401	288.1639319	-0.772623891	0.246776065	-3.130870455	0.00174289	0.013118029	MAX interactor 1, dimerization protein	MXI1	NA
10177	ENSOCUG00000017764	138.2063114	-1.291829649	0.412667663	-3.130435858	0.001745471	0.013126899	vascular endothelial growth factor D	VEGFD	NA
14654	ENSOCUG00000036161	1068.696271	0.669610974	0.21393834	3.129925074	0.001748509	0.013142821			NA
4285	ENSOCUG00000007286	173.4585326	1.348193827	0.430789112	3.129591228	0.001750497	0.01315084	collagen type IV alpha 4 chain	COL4A4	NA
2817	ENSOCUG00000004766	11.02477352	-2.418816566	0.77299851	-3.129134836	0.001753218	0.013164355			NA
13098	ENSOCUG00000029746	100.3678334	-0.883954591	0.282573438	-3.128229598	0.001758627	0.013198027	zinc finger protein 16	ZNF16	NA
6398	ENSOCUG00000010972	9543.235038	1.089788781	0.348485452	3.127214562	0.001764711	0.013236723	Oryctolagus cuniculus MHC RLA region class I 19-1 (LOC100328967), mRNA.		NA
4714	ENSOCUG00000008019	196.4289836	-0.778818718	0.24906061	-3.127024858	0.00176585	0.01323831	Oryctolagus cuniculus potassium inwardly rectifying channel subfamily J member 8 (KCNJ8), mRNA.	KCNJ8	NA
8084	ENSOCUG00000014088	1821.773901	1.108709322	0.354639324	3.12630114	0.001770202	0.013263969	ethanolamine kinase 1	ETNK1	NA
2733	ENSOCUG00000004616	14.08344251	-2.004568799	0.641277235	-3.125900451	0.001772615	0.013275086	myotubularin related protein 11	MTMR11	NA
1247	ENSOCUG00000002145	52.39328883	1.162509876	0.372070632	3.12443331	0.001781479	0.013334468	3-phosphoinositide dependent protein kinase 1	PDPK1	NA
776	ENSOCUG00000001306	271.8328991	0.976242972	0.312525563	3.123721986	0.001785791	0.013344561	serine palmitoyltransferase long chain base subunit 3	SPTLC3	NA
2136	ENSOCUG00000003636	12669.19742	2.21101823	0.707814388	3.123726031	0.001785766	0.013344561	transglutaminase 2	TGM2	NA
6077	ENSOCUG00000010405	248.0257111	-0.84705824	0.271144842	-3.124006473	0.001784065	0.013344561	methyltransferase like 5	METTL5	NA
6524	ENSOCUG00000011215	221.1317311	-0.999536606	0.31999567	-3.123594157	0.001786567	0.013344561	zinc finger CCHC-type containing 9	ZCCHC9	NA
3027	ENSOCUG00000005105	239.9363868	-0.942542112	0.301766017	-3.123420333	0.001787623	0.013345462	FA complementation group L	FANCL	NA
4261	ENSOCUG00000007241	53.46285159	1.088155565	0.348456196	3.122790116	0.001791454	0.013367079	inositol-pentakisphosphate 2-kinase	IPPK	NA
11482	ENSOCUG00000024218	236.3170118	0.746177176	0.238968732	3.122488738	0.00179329	0.013373781	NFKB inhibitor beta	NFKBIB	NA
9286	ENSOCUG00000016196	336.4899209	-0.789602958	0.252914433	-3.122016198	0.001796171	0.013388271			NA
10159	ENSOCUG00000017741	871.301819	1.102296708	0.353091864	3.121841139	0.001797239	0.013389242	hypoxia inducible factor 1 subunit alpha	HIF1A	NA
3930	ENSOCUG00000006646	1185.222226	0.861134365	0.275861078	3.121623285	0.001798569	0.013392163	ubiquitin protein ligase E3 component n-recognin 3	UBR3	NA
4723	ENSOCUG00000008043	49.83206246	1.741108465	0.557807805	3.121341165	0.001800293	0.013398012	ELKS/RAB6-interacting/CAST family member 2	ERC2	NA
4359	ENSOCUG00000007425	192.6963269	0.95938715	0.307781828	3.117101339	0.001826388	0.013585127	calcium dependent secretion activator 2	CADPS2	NA
6366	ENSOCUG00000010907	334.6086065	0.952062627	0.305556742	3.115829226	0.001834285	0.01363676	cullin 5	CUL5	NA
4126	ENSOCUG00000006999	15294.23942	0.743233348	0.238736752	3.113192	0.001850756	0.013746067	complement C2	C2	NA
10259	ENSOCUG00000017907	60.50210118	-1.08942824	0.349942133	-3.11316683	0.001850914	0.013746067	transmembrane protein 37	TMEM37	NA
4120	ENSOCUG00000006984	602.5009072	-0.790224586	0.253868787	-3.112728411	0.001853665	0.013759343	mitochondrial ribosomal protein S25	MRPS25	NA
9502	ENSOCUG00000016570	632.6721788	1.12368849	0.361078088	3.112037337	0.00185801	0.013784425	solute carrier organic anion transporter family member 1A2	SLCO1A2	NA
13171	ENSOCUG00000030032	211.3391767	0.893218989	0.287090624	3.111278862	0.001862789	0.013812704			NA
3886	ENSOCUG00000006567	92.43073355	0.98735216	0.317379273	3.110953504	0.001864843	0.013820752	F-box and leucine rich repeat protein 18	FBXL18	NA
1636	ENSOCUG00000002802	319.3666865	-0.860142291	0.276600546	-3.109691227	0.00187283	0.013872744	FA complementation group D2		NA
6227	ENSOCUG00000010654	346.1811727	-0.964565101	0.31025256	-3.108967416	0.001877424	0.013899561	Rho GTPase activating protein 24	ARHGAP24	NA
11271	ENSOCUG00000023611	229.458352	-0.787092153	0.253226876	-3.108248877	0.001881995	0.013926178	WD repeat domain 45	WDR45	NA
725	ENSOCUG00000001219	84.76749555	1.160955234	0.373551963	3.107881498	0.001884336	0.013936276	RAS p21 protein activator 2	RASA2	NA
4431	ENSOCUG00000007543	172.2196704	-0.843119147	0.271384824	-3.106729157	0.001891696	0.013983466	mitogen-activated protein kinase 12	MAPK12	NA
3595	ENSOCUG00000006054	8.389361041	-3.432146907	1.104816463	-3.106531285	0.001892963	0.013985585	GINS complex subunit 3	GINS3	NA
10843	ENSOCUG00000022318	60.77830802	1.586952081	0.51088735	3.10626615	0.001894661	0.01399089			NA
5325	ENSOCUG00000009067	660.3599211	0.664850172	0.214155556	3.104519843	0.001905881	0.014066469	DEAH-box helicase 38	DHX38	NA
2869	ENSOCUG00000004848	1081.847725	0.776219838	0.250046702	3.104299445	0.001907302	0.014069678	Rho associated coiled-coil containing protein kinase 1	ROCK1	NA
4566	ENSOCUG00000007787	1378.630716	-0.60103898	0.193679982	-3.103258136	0.001914026	0.014111988	SPRY domain containing 4	SPRYD4	NA
8904	ENSOCUG00000015555	93.57112817	-1.026182082	0.330732288	-3.102757483	0.001917267	0.014128584	tetratricopeptide repeat domain 8	TTC8	NA
12680	ENSOCUG00000027970	498.559618	-0.785859696	0.253431202	-3.100879802	0.001929466	0.014211144			NA
15389	ENSOCUG00000039266	229.9865598	0.930250112	0.300058832	3.100225731	0.001933732	0.01423522	platelet activating factor acetylhydrolase 1b catalytic subunit 2	PAFAH1B2	NA
7957	ENSOCUG00000013839	2617.188491	0.916671643	0.295693964	3.100068835	0.001934757	0.014235421	KIAA0100	KIAA0100	NA
1307	ENSOCUG00000002230	298.5567203	-0.982945205	0.317098229	-3.099812978	0.001936429	0.014240383			NA
3682	ENSOCUG00000006219	176.5071916	-1.082734396	0.349314755	-3.099595365	0.001937852	0.01424351	nudix hydrolase 2	NUDT2	NA
5171	ENSOCUG00000008797	132.7390979	1.047773374	0.338071771	3.099263127	0.001940026	0.014252155	golgi transport 1B	GOLT1B	NA
1110	ENSOCUG00000001914	216.8530575	-0.870153132	0.281054364	-3.09603139	0.001961296	0.014386197	ORAI calcium release-activated calcium modulator 1	ORAI1	NA
3121	ENSOCUG00000005265	307.4869168	1.326448272	0.428434639	3.096034148	0.001961278	0.014386197	nuclear receptor interacting protein 1	NRIP1	NA
9495	ENSOCUG00000016559	198.6677334	1.019741265	0.329366076	3.096072546	0.001961024	0.014386197	G protein subunit alpha q	GNAQ	NA
14905	ENSOCUG00000037207	12.57605288	-2.196107764	0.709497876	-3.095298573	0.001966149	0.014414384			NA
2703	ENSOCUG00000004572	507.5518055	-0.715085081	0.231070838	-3.094657406	0.001970403	0.014438162			NA
9491	ENSOCUG00000016552	62.60745139	-1.073154588	0.346868214	-3.093839517	0.001975843	0.014470594	tetraspanin 5	TSPAN5	NA
10526	ENSOCUG00000021280	426.2626359	0.698254691	0.225846257	3.091725763	0.001989966	0.014566551	VAC14 component of PIKFYVE complex	VAC14	NA
1302	ENSOCUG00000002222	4.734929179	4.750795242	1.536864031	3.091226776	0.001993313	0.014583575			NA
4383	ENSOCUG00000007465	165.6546729	-0.866273872	0.280276277	-3.090785567	0.001996277	0.014590304	exosome component 8	EXOSC8	NA
7529	ENSOCUG00000013047	644.5173048	0.743176747	0.240438557	3.090921673	0.001995363	0.014590304	laminin subunit gamma 1	LAMC1	NA
3219	ENSOCUG00000005425	198.8568415	-0.971360841	0.314428998	-3.089285174	0.002006388	0.014656691	SNAP associated protein	SNAPIN	NA
4910	ENSOCUG00000008363	223.216581	0.88970604	0.288017928	3.089064787	0.002007876	0.014660066	VPS37A subunit of ESCRT-I	VPS37A	NA
11277	ENSOCUG00000023629	404.4046209	-1.115932211	0.361318352	-3.088501334	0.002011688	0.014680385	two pore segment channel 1	TPCN1	NA
6402	ENSOCUG00000010987	27.32168772	-1.44023803	0.466554045	-3.086969334	0.002022085	0.014748715	transmembrane protein 26	TMEM26	NA
6784	ENSOCUG00000011701	9.273315041	3.485453661	1.129721664	3.085232207	0.002033933	0.014827558	TNF superfamily member 15	TNFSF15	NA
3531	ENSOCUG00000005954	90.06400873	-1.057412619	0.342979386	-3.083020915	0.002049108	0.014925133	metabolism of cobalamin associated C	MMACHC	NA
3770	ENSOCUG00000006370	4247.444243	-0.770791133	0.250015193	-3.082977178	0.002049409	0.014925133			NA
9128	ENSOCUG00000015927	8.730287002	2.700926764	0.876242119	3.082397782	0.002053402	0.014946591	Cbp/p300 interacting transactivator with Glu/Asp rich carboxy-terminal domain 4	CITED4	NA
1092	ENSOCUG00000001886	354.9785532	-1.327199814	0.430829267	-3.080570231	0.002066046	0.015015654	KIAA0930	KIAA0930	NA
5727	ENSOCUG00000009838	62.48979702	-1.05712798	0.343137071	-3.080774622	0.002064629	0.015015654	fidgetin, microtubule severing factor	FIGN	NA
11810	ENSOCUG00000025205	130.8635959	-0.929015254	0.301570917	-3.080586368	0.002065934	0.015015654			NA
3997	ENSOCUG00000006763	391.5370385	-0.804667326	0.261254753	-3.080010282	0.002069934	0.015028609			NA
7894	ENSOCUG00000013725	644.4401344	-1.103530115	0.358270616	-3.080158035	0.002068908	0.015028609	FAM20A golgi associated secretory pathway pseudokinase	FAM20A	NA
794	ENSOCUG00000001337	8.229925151	2.764952114	0.897855301	3.079507479	0.002073432	0.015039077	prostate androgen-regulated mucin-like protein 1	PARM1	NA
3887	ENSOCUG00000006569	213.6551563	-0.830940945	0.269843082	-3.079348708	0.002074537	0.015039077	COMM domain containing 6	COMMD6	NA
15425	ENSOCUG00000039384	448.3145809	-0.761428624	0.247258602	-3.079482844	0.002073603	0.015039077			NA
1119	ENSOCUG00000001929	6619.272569	0.784488558	0.254925123	3.07732933	0.002088644	0.015133657	complement C6	C6	NA
1813	ENSOCUG00000003068	6580.309556	-0.812819636	0.264179801	-3.07676678	0.00209259	0.015146868			NA
9781	ENSOCUG00000017058	1126.764004	-1.003882287	0.326270754	-3.076838102	0.002092089	0.015146868			NA
11268	ENSOCUG00000023597	278.6169723	0.798710776	0.259744956	3.074980888	0.00210516	0.015230137	BTG3 associated nuclear protein	BANP	NA
326	ENSOCUG00000000554	492.1198375	-0.712048644	0.23157894	-3.074755601	0.002106751	0.015233924	NME/NM23 nucleoside diphosphate kinase 6	NME6	NA
1995	ENSOCUG00000003380	1436.807657	-0.795834647	0.258927265	-3.073583803	0.002115043	0.015286137	fibroblast growth factor receptor 4	FGFR4	NA
6053	ENSOCUG00000010371	114.7364436	0.944217629	0.307237267	3.073252274	0.002117394	0.015295386	frizzled related protein	FRZB	NA
6519	ENSOCUG00000011208	3477.033013	0.743495044	0.241976186	3.072595924	0.002122056	0.01532131	prenylcysteine oxidase 1	PCYOX1	NA
14505	ENSOCUG00000035545	2761.74602	-0.885536476	0.288233952	-3.072283709	0.002124277	0.015329592	SEBOX homeobox	SEBOX	NA
6600	ENSOCUG00000011353	90.08392268	-1.000665183	0.325764246	-3.071746506	0.002128104	0.015346716	inhibin subunit alpha	INHA	NA
13654	ENSOCUG00000032022	13.41652091	-2.061262526	0.671060617	-3.071648778	0.0021288	0.015346716			NA
13347	ENSOCUG00000030758	12.49234258	2.043765583	0.665734173	3.069942427	0.002141	0.015426875			NA
2597	ENSOCUG00000004395	810.1310366	0.746022606	0.243037367	3.069579856	0.002143601	0.01543782			NA
3047	ENSOCUG00000005145	271.9455336	-0.781535662	0.254637958	-3.069203301	0.002146305	0.015449498	endonuclease/exonuclease/phosphatase family domain containing 1	EEPD1	NA
12516	ENSOCUG00000027465	203.2437877	1.254162076	0.408898162	3.06717465	0.002160926	0.015546901	intestinal cell kinase	CILK1	NA
4621	ENSOCUG00000007878	31.11942395	-1.546545905	0.504320692	-3.066592207	0.00216514	0.015553871	RAD9-HUS1-RAD1 interacting nuclear orphan 1	RHNO1	NA
8429	ENSOCUG00000014747	437.0764391	-0.736145728	0.240053599	-3.066589011	0.002165163	0.015553871	interleukin 13 receptor subunit alpha 2	IL13RA2	NA
13052	ENSOCUG00000029657	19648.70493	0.586125955	0.191122326	3.06675818	0.002163938	0.015553871	serpin family A member 9	SERPINA9	NA
977	ENSOCUG00000001691	495.6361051	0.808829885	0.263781183	3.066291073	0.002167322	0.015561548	atlastin GTPase 3	ATL3	NA
9065	ENSOCUG00000015832	384.8278264	0.998438918	0.32570001	3.065517002	0.00217294	0.015594042	OPA1 mitochondrial dynamin like GTPase	OPA1	NA
2050	ENSOCUG00000003476	206.7546607	-0.96976946	0.316467083	-3.064361237	0.002181353	0.015646552	tectonic family member 2	TCTN2	NA
13546	ENSOCUG00000031594	638.0080811	0.779740859	0.254479188	3.064065339	0.002183512	0.01565417			NA
2391	ENSOCUG00000004065	3004.420941	-0.837418527	0.273333937	-3.063719554	0.002186037	0.015664406			NA
2384	ENSOCUG00000004056	995.5012384	0.651268192	0.212587722	3.063526832	0.002187446	0.015666634			NA
2862	ENSOCUG00000004837	976.055522	-0.899360159	0.293667108	-3.062515803	0.002194849	0.015702858	guanylyl cyclase domain containing 1	GUCD1	NA
6251	ENSOCUG00000010700	134.5493948	0.807741568	0.26375655	3.062451224	0.002195323	0.015702858	URB2 ribosome biogenesis homolog	URB2	NA
10862	ENSOCUG00000022370	122.0873672	1.189843072	0.3885347	3.062385601	0.002195804	0.015702858	poly(A) binding protein interacting protein 2B	PAIP2B	NA
12519	ENSOCUG00000027476	98.57007544	0.859819822	0.280879974	3.061164557	0.002204779	0.015759145	TSPY like 2	TSPYL2	NA
12219	ENSOCUG00000026479	16166.59826	0.981680323	0.320756937	3.060511588	0.002209592	0.015785644	serpin family G member 1		NA
2283	ENSOCUG00000003875	185.691161	-0.757592094	0.247579955	-3.059989634	0.002213447	0.01580527	downstream neighbor of SON	DONSON	NA
[truncated: 13,492 more rows]
