# Supplementary material for: Lagovirus Non-structural Protein p23: A Putative Viroporin That Interacts With Heat Shock Proteins and Uses a Disulfide Bond for Dimerization
Source: Front Microbiol. 2022 Jul 7;13:923256. doi: 10.3389/fmicb.2022.923256 (PMC9340658; doi:10.3389/fmicb.2022.923256)
Supplement: Supplementary file 5 [file Data_Sheet_3.CSV]

	name	ID	infected_vs_control_p.val	infected_vs_control_p.adj	significant	infected_vs_control_significant	infected_vs_control_ratio	control_centered	infected_centered
1	sp|P01840|KAC4_RABIT	sp|P01840|KAC4_RABIT	5.45E-06	4.92E-08	TRUE	TRUE	-5.15	2.58	-2.58
2	tr|A0A5F9C0P4|A0A5F9C0P4_RABIT	tr|A0A5F9C0P4|A0A5F9C0P4_RABIT	2.05E-06	3.71E-11	TRUE	TRUE	-4.78	2.39	-2.39
3	tr|A0A5F9CFU9|A0A5F9CFU9_RABIT	tr|A0A5F9CFU9|A0A5F9CFU9_RABIT	0.000373706	0.0473	TRUE	TRUE	-2.41	1.2	-1.2
4	tr|A0A5F9CFY2|A0A5F9CFY2_RABIT	tr|A0A5F9CFY2|A0A5F9CFY2_RABIT	4.99E-05	0.000583	TRUE	TRUE	2.76	-1.38	1.38
5	tr|A0A5F9CU52|A0A5F9CU52_RABIT	tr|A0A5F9CU52|A0A5F9CU52_RABIT	8.44E-07	2.32E-13	TRUE	TRUE	4.95	-2.47	2.47
6	tr|A0A5F9CYF1|A0A5F9CYF1_RABIT	tr|A0A5F9CYF1|A0A5F9CYF1_RABIT	6.93E-05	0.00144	TRUE	TRUE	6.33	-3.17	3.17
7	tr|A0A5F9D973|A0A5F9D973_RABIT	tr|A0A5F9D973|A0A5F9D973_RABIT	5.80E-05	0.000866	TRUE	TRUE	-2.92	1.46	-1.46
8	tr|A0A5F9DB66|A0A5F9DB66_RABIT	tr|A0A5F9DB66|A0A5F9DB66_RABIT	1.31E-06	8.11E-13	TRUE	TRUE	-5.27	2.64	-2.64
9	tr|A0A5F9DER9|A0A5F9DER9_RABIT	tr|A0A5F9DER9|A0A5F9DER9_RABIT	5.13E-05	0.000615	TRUE	TRUE	3.29	-1.65	1.65
10	tr|A0A5F9DI44|A0A5F9DI44_RABIT	tr|A0A5F9DI44|A0A5F9DI44_RABIT	0.000194162	0.0154	TRUE	TRUE	-2.96	1.48	-1.48
11	tr|A0A5F9DN27|A0A5F9DN27_RABIT	tr|A0A5F9DN27|A0A5F9DN27_RABIT	0.000183049	0.0139	TRUE	TRUE	2.94	-1.47	1.47
12	tr|A0A5F9DTZ2|A0A5F9DTZ2_RABIT	tr|A0A5F9DTZ2|A0A5F9DTZ2_RABIT	1.79E-05	2.08E-05	TRUE	TRUE	-3.44	1.72	-1.72
13	tr|G1SD48|G1SD48_RABIT	tr|G1SD48|G1SD48_RABIT	0.000139208	0.00821	TRUE	TRUE	-3.47	1.74	-1.74
14	tr|G1SHQ7|G1SHQ7_RABIT	tr|G1SHQ7|G1SHQ7_RABIT	0.000115015	0.00548	TRUE	TRUE	3.12	-1.56	1.56
15	tr|G1SIF7|G1SIF7_RABIT	tr|G1SIF7|G1SIF7_RABIT	0.00028343	0.0301	TRUE	TRUE	2.8	-1.4	1.4
16	tr|G1SJC1|G1SJC1_RABIT	tr|G1SJC1|G1SJC1_RABIT	0.000299865	0.0328	TRUE	TRUE	-3.45	1.72	-1.72
17	tr|G1SL68|G1SL68_RABIT	tr|G1SL68|G1SL68_RABIT	3.68E-05	0.000263	TRUE	TRUE	3.86	-1.93	1.93
18	tr|G1SMD2|G1SMD2_RABIT	tr|G1SMD2|G1SMD2_RABIT	5.13E-05	0.000616	TRUE	TRUE	4.69	-2.35	2.35
19	tr|G1SML4|G1SML4_RABIT	tr|G1SML4|G1SML4_RABIT	5.13E-05	0.000615	TRUE	TRUE	3.08	-1.54	1.54
20	tr|G1SN68|G1SN68_RABIT	tr|G1SN68|G1SN68_RABIT	3.65E-05	0.000258	TRUE	TRUE	3.14	-1.57	1.57
21	tr|G1SP46|G1SP46_RABIT	tr|G1SP46|G1SP46_RABIT	3.52E-05	0.000237	TRUE	TRUE	4.83	-2.41	2.41
22	tr|G1SV35|G1SV35_RABIT	tr|G1SV35|G1SV35_RABIT	0.000191893	0.0151	TRUE	TRUE	3.04	-1.52	1.52
23	tr|G1SVM1|G1SVM1_RABIT	tr|G1SVM1|G1SVM1_RABIT	0.00018718	0.0145	TRUE	TRUE	2.9	-1.45	1.45
24	tr|G1T0Q0|G1T0Q0_RABIT	tr|G1T0Q0|G1T0Q0_RABIT	0.000130644	0.00722	TRUE	TRUE	-3.02	1.51	-1.51
25	tr|G1T2I4|G1T2I4_RABIT	tr|G1T2I4|G1T2I4_RABIT	9.51E-05	0.00346	TRUE	TRUE	2.24	-1.12	1.12
26	tr|G1T501|G1T501_RABIT	tr|G1T501|G1T501_RABIT	0.000302308	0.0332	TRUE	TRUE	2.92	-1.46	1.46
27	tr|G1T6X2|G1T6X2_RABIT	tr|G1T6X2|G1T6X2_RABIT	1.26E-05	5.19E-06	TRUE	TRUE	-4.01	2	-2
28	tr|G1T8P3|G1T8P3_RABIT	tr|G1T8P3|G1T8P3_RABIT	3.73E-05	0.000271	TRUE	TRUE	-3.24	1.62	-1.62
29	tr|G1TGI3|G1TGI3_RABIT	tr|G1TGI3|G1TGI3_RABIT	0.000299721	0.0328	TRUE	TRUE	5.26	-2.63	2.63
30	tr|G1TJR7|G1TJR7_RABIT	tr|G1TJR7|G1TJR7_RABIT	0.000284851	0.0304	TRUE	TRUE	-4.47	2.24	-2.24
31	tr|G1U6Q9|G1U6Q9_RABIT	tr|G1U6Q9|G1U6Q9_RABIT	1.82E-05	2.17E-05	TRUE	TRUE	-4.07	2.04	-2.04
32	sp|O02766|CP8B1_RABIT	sp|O02766|CP8B1_RABIT	0.550437082	0.925	FALSE	FALSE	-0.188	0.0942	-0.0942
33	sp|O02767|ACOX2_RABIT	sp|O02767|ACOX2_RABIT	0.049584239	0.803	FALSE	FALSE	0.659	-0.329	0.329
34	sp|O19048|PCBP1_RABIT	sp|O19048|PCBP1_RABIT	0.257641149	0.899	FALSE	FALSE	0.315	-0.157	0.157
35	sp|O19103|UDB16_RABIT	sp|O19103|UDB16_RABIT	0.377623245	0.913	FALSE	FALSE	-0.416	0.208	-0.208
36	sp|O46650|ADHQ_RABIT	sp|O46650|ADHQ_RABIT	0.341608672	0.91	FALSE	FALSE	0.468	-0.234	0.234
37	sp|O62742|NLTP_RABIT	sp|O62742|NLTP_RABIT	0.144042159	0.874	FALSE	FALSE	0.498	-0.249	0.249
38	sp|O77622|TCPZ_RABIT	sp|O77622|TCPZ_RABIT	0.856068445	0.937	FALSE	FALSE	-0.0548	0.0274	-0.0274
39	sp|O79431|ATP8_RABIT	sp|O79431|ATP8_RABIT	0.145741775	0.874	FALSE	FALSE	-0.816	0.408	-0.408
40	sp|O97972|INMT_RABIT	sp|O97972|INMT_RABIT	0.00064058	0.0954	FALSE	FALSE	-2.19	1.1	-1.1
41	sp|P00169|CYB5_RABIT	sp|P00169|CYB5_RABIT	0.045135469	0.794	FALSE	FALSE	-0.842	0.421	-0.421
42	sp|P00181|CP2C2_RABIT	sp|P00181|CP2C2_RABIT	0.345904287	0.91	FALSE	FALSE	0.355	-0.178	0.178
43	sp|P00187|CP1A2_RABIT	sp|P00187|CP1A2_RABIT	0.127590287	0.867	FALSE	FALSE	-2.89	1.45	-1.45
44	sp|P00389|NCPR_RABIT	sp|P00389|NCPR_RABIT	0.136540205	0.871	FALSE	FALSE	0.591	-0.295	0.295
45	sp|P00637|F16P1_RABIT	sp|P00637|F16P1_RABIT	0.835422914	0.936	FALSE	FALSE	-0.0841	0.0421	-0.0421
46	sp|P00883|ALDOA_RABIT	sp|P00883|ALDOA_RABIT	0.9592667	0.94	FALSE	FALSE	0.0159	-0.00794	0.00794
47	sp|P00919|CAH2_RABIT	sp|P00919|CAH2_RABIT	0.691323221	0.931	FALSE	FALSE	0.148	-0.074	0.074
48	sp|P00939|TPIS_RABIT	sp|P00939|TPIS_RABIT	0.246912278	0.898	FALSE	FALSE	-0.454	0.227	-0.227
49	sp|P00949|PGM1_RABIT	sp|P00949|PGM1_RABIT	0.93467665	0.939	FALSE	FALSE	-0.0246	0.0123	-0.0123
50	sp|P01832|PIGR_RABIT	sp|P01832|PIGR_RABIT	0.491889885	0.921	FALSE	FALSE	0.724	-0.362	0.362
51	sp|P01948|HBA_RABIT	sp|P01948|HBA_RABIT	0.030536389	0.755	FALSE	FALSE	-1.58	0.79	-0.79
52	sp|P02057|HBB_RABIT	sp|P02057|HBB_RABIT	0.024778847	0.73	FALSE	FALSE	-1.69	0.846	-0.846
53	sp|P02251|H13_RABIT	sp|P02251|H13_RABIT	0.010392515	0.595	FALSE	FALSE	-1.28	0.642	-0.642
54	sp|P02252|H14_RABIT	sp|P02252|H14_RABIT	0.543898038	0.924	FALSE	FALSE	-0.384	0.192	-0.192
55	sp|P05176|CP1A1_RABIT	sp|P05176|CP1A1_RABIT	0.055721578	0.813	FALSE	FALSE	1.3	-0.649	0.649
56	sp|P08507|GPDA_RABIT	sp|P08507|GPDA_RABIT	0.374820135	0.913	FALSE	FALSE	0.299	-0.15	0.15
57	sp|P09809|APOA1_RABIT	sp|P09809|APOA1_RABIT	0.014340321	0.651	FALSE	FALSE	-1.17	0.583	-0.583
58	sp|P10658|SERC_RABIT	sp|P10658|SERC_RABIT	0.367882136	0.912	FALSE	FALSE	-0.333	0.166	-0.166
59	sp|P11246|ARY2_RABIT	sp|P11246|ARY2_RABIT	0.644123229	0.929	FALSE	FALSE	0.229	-0.115	0.115
60	sp|P11645|URIC_RABIT	sp|P11645|URIC_RABIT	0.367123111	0.912	FALSE	FALSE	0.556	-0.278	0.278
61	sp|P11707|CP3A6_RABIT	sp|P11707|CP3A6_RABIT	0.102206384	0.855	FALSE	FALSE	1.2	-0.598	0.598
62	sp|P11974|KPYM_RABIT	sp|P11974|KPYM_RABIT	0.353368601	0.911	FALSE	FALSE	-0.368	0.184	-0.184
63	sp|P12337|EST1_RABIT	sp|P12337|EST1_RABIT	0.011828512	0.618	FALSE	FALSE	-1.13	0.566	-0.566
64	sp|P12345|AATM_RABIT	sp|P12345|AATM_RABIT	0.09139632	0.848	FALSE	FALSE	0.576	-0.288	0.288
65	sp|P12530|LOX15_RABIT	sp|P12530|LOX15_RABIT	0.308816012	0.906	FALSE	FALSE	-1.29	0.646	-0.646
66	sp|P12789|CP2B5_RABIT	sp|P12789|CP2B5_RABIT	0.044820016	0.794	FALSE	FALSE	-3.09	1.54	-1.54
67	sp|P13491|LDHA_RABIT	sp|P13491|LDHA_RABIT	0.07528971	0.835	FALSE	FALSE	-0.534	0.267	-0.267
68	sp|P13642|SYSC_RABIT	sp|P13642|SYSC_RABIT	0.145588937	0.874	FALSE	FALSE	2	-0.999	0.999
69	sp|P14755|CRYL1_RABIT	sp|P14755|CRYL1_RABIT	0.523484756	0.923	FALSE	FALSE	0.198	-0.0992	0.0992
70	sp|P15123|CP2CG_RABIT	sp|P15123|CP2CG_RABIT	0.007392689	0.526	FALSE	FALSE	2.09	-1.04	1.04
71	sp|P15196|SHBG_RABIT	sp|P15196|SHBG_RABIT	0.030316018	0.754	FALSE	FALSE	-2.55	1.27	-1.27
72	sp|P15253|CALR_RABIT	sp|P15253|CALR_RABIT	0.000999919	0.145	FALSE	FALSE	-5.1	2.55	-2.55
73	sp|P16258|OSBP1_RABIT	sp|P16258|OSBP1_RABIT	0.176497894	0.883	FALSE	FALSE	0.449	-0.224	0.224
74	sp|P17177|CP27A_RABIT	sp|P17177|CP27A_RABIT	0.294642437	0.904	FALSE	FALSE	0.41	-0.205	0.205
75	sp|P21195|PDIA1_RABIT	sp|P21195|PDIA1_RABIT	0.023950388	0.726	FALSE	FALSE	-0.909	0.454	-0.454
76	sp|P23612|SYWC_RABIT	sp|P23612|SYWC_RABIT	0.730488375	0.933	FALSE	FALSE	0.142	-0.0709	0.0709
77	sp|P25915|FRIH_RABIT	sp|P25915|FRIH_RABIT	0.020238154	0.703	FALSE	FALSE	1.23	-0.615	0.615
78	sp|P27124|FKBP4_RABIT	sp|P27124|FKBP4_RABIT	0.753954709	0.934	FALSE	FALSE	0.106	-0.0528	0.0528
79	sp|P27170|PON1_RABIT	sp|P27170|PON1_RABIT	0.056523311	0.814	FALSE	FALSE	-0.932	0.466	-0.466
80	sp|P29294|MYLK_RABIT	sp|P29294|MYLK_RABIT	0.090296385	0.847	FALSE	FALSE	1.6	-0.799	0.799
81	sp|P29562|IF4A1_RABIT	sp|P29562|IF4A1_RABIT	0.186480199	0.886	FALSE	FALSE	0.469	-0.234	0.234
82	sp|P29694|EF1G_RABIT	sp|P29694|EF1G_RABIT	0.001042346	0.149	FALSE	FALSE	2	-1	1
83	sp|P30947|HS90B_RABIT	sp|P30947|HS90B_RABIT	0.988986572	0.941	FALSE	FALSE	0.0041	-0.00205	0.00205
84	sp|P31030|SPYA_RABIT	sp|P31030|SPYA_RABIT	0.004252726	0.402	FALSE	FALSE	2.07	-1.03	1.03
85	sp|P32417|FMO3_RABIT	sp|P32417|FMO3_RABIT	0.425420044	0.917	FALSE	FALSE	-0.504	0.252	-0.252
86	sp|P36512|UDB13_RABIT	sp|P36512|UDB13_RABIT	0.983090737	0.941	FALSE	FALSE	0.0064	-0.0032	0.0032
87	sp|P36513|UDB14_RABIT	sp|P36513|UDB14_RABIT	0.377606787	0.913	FALSE	FALSE	-0.297	0.148	-0.148
88	sp|P36514|UD2C1_RABIT	sp|P36514|UD2C1_RABIT	0.355644895	0.911	FALSE	FALSE	0.328	-0.164	0.164
89	sp|P41035|IF2B_RABIT	sp|P41035|IF2B_RABIT	0.092474246	0.849	FALSE	FALSE	-0.613	0.307	-0.307
90	sp|P41111|EI2BD_RABIT	sp|P41111|EI2BD_RABIT	0.311690131	0.906	FALSE	FALSE	0.607	-0.303	0.303
91	sp|P48738|PIPNA_RABIT	sp|P48738|PIPNA_RABIT	0.030864581	0.756	FALSE	FALSE	-1.03	0.517	-0.517
92	sp|P51662|ANXA1_RABIT	sp|P51662|ANXA1_RABIT	0.448206737	0.918	FALSE	FALSE	-0.621	0.311	-0.311
93	sp|P53787|EF1D_RABIT	sp|P53787|EF1D_RABIT	0.038860817	0.78	FALSE	FALSE	0.733	-0.367	0.367
94	sp|P62143|PP1B_RABIT	sp|P62143|PP1B_RABIT	0.498748424	0.922	FALSE	FALSE	0.187	-0.0935	0.0935
95	sp|P62497|ERF1_RABIT	sp|P62497|ERF1_RABIT	0.120953963	0.865	FALSE	FALSE	0.667	-0.333	0.333
96	sp|P62975|UBIQ_RABIT	sp|P62975|UBIQ_RABIT	0.401909472	0.915	FALSE	FALSE	-0.753	0.376	-0.376
97	sp|P67828|KC1A_RABIT	sp|P67828|KC1A_RABIT	0.024359982	0.728	FALSE	FALSE	-0.987	0.493	-0.493
98	sp|P68105|EF1A1_RABIT	sp|P68105|EF1A1_RABIT	0.851169283	0.937	FALSE	FALSE	0.0743	-0.0371	0.0371
99	sp|P79226|ALDOB_RABIT	sp|P79226|ALDOB_RABIT	0.085500449	0.844	FALSE	FALSE	0.916	-0.458	0.458
100	sp|P79398|IF4G2_RABIT	sp|P79398|IF4G2_RABIT	0.028068934	0.745	FALSE	FALSE	1.61	-0.807	0.807
101	sp|P80405|MTHFS_RABIT	sp|P80405|MTHFS_RABIT	0.043265218	0.791	FALSE	FALSE	-3.08	1.54	-1.54
102	sp|P80456|AOXA_RABIT	sp|P80456|AOXA_RABIT	0.244955136	0.897	FALSE	FALSE	1.75	-0.876	0.876
103	sp|P98137|CO8B_RABIT	sp|P98137|CO8B_RABIT	0.171742695	0.882	FALSE	FALSE	-0.665	0.333	-0.333
104	sp|Q01971|RAB2A_RABIT	sp|Q01971|RAB2A_RABIT	0.726906143	0.933	FALSE	FALSE	0.204	-0.102	0.102
105	sp|Q04799|FMO5_RABIT	sp|Q04799|FMO5_RABIT	0.409858023	0.916	FALSE	FALSE	0.261	-0.13	0.13
106	sp|Q05556|CP2AB_RABIT	sp|Q05556|CP2AB_RABIT	0.104082269	0.856	FALSE	FALSE	-0.587	0.294	-0.294
107	sp|Q08862|GSTA_RABIT	sp|Q08862|GSTA_RABIT	0.304340438	0.905	FALSE	FALSE	0.302	-0.151	0.151
108	sp|Q08863|GSTA1_RABIT	sp|Q08863|GSTA1_RABIT	0.323843483	0.908	FALSE	FALSE	0.465	-0.232	0.232
109	sp|Q28618|YBOX1_RABIT	sp|Q28618|YBOX1_RABIT	0.184441223	0.885	FALSE	FALSE	-0.557	0.279	-0.279
110	sp|Q28717|PTPA_RABIT	sp|Q28717|PTPA_RABIT	0.138748594	0.872	FALSE	FALSE	0.503	-0.252	0.252
111	sp|Q28719|PTGR1_RABIT	sp|Q28719|PTGR1_RABIT	0.112762002	0.861	FALSE	FALSE	-1.19	0.596	-0.596
112	sp|Q59I72|CTNA1_RABIT	sp|Q59I72|CTNA1_RABIT	0.025533689	0.734	FALSE	FALSE	0.995	-0.497	0.497
113	sp|Q7M3I4|DHI1_RABIT	sp|Q7M3I4|DHI1_RABIT	0.69886884	0.931	FALSE	FALSE	0.107	-0.0536	0.0536
114	sp|Q8HZQ5|EZRI_RABIT	sp|Q8HZQ5|EZRI_RABIT	0.835352563	0.936	FALSE	FALSE	0.0844	-0.0422	0.0422
115	sp|Q8MI17|AL1A1_RABIT	sp|Q8MI17|AL1A1_RABIT	0.168068469	0.881	FALSE	FALSE	-0.666	0.333	-0.333
116	sp|Q8MK67|PEBP1_RABIT	sp|Q8MK67|PEBP1_RABIT	0.008610757	0.558	FALSE	FALSE	-1.39	0.694	-0.694
117	sp|Q8SQG9|NHRF2_RABIT	sp|Q8SQG9|NHRF2_RABIT	0.219169774	0.893	FALSE	FALSE	-0.583	0.291	-0.291
118	sp|Q95KM0|ARGI1_RABIT	sp|Q95KM0|ARGI1_RABIT	0.276483616	0.902	FALSE	FALSE	0.463	-0.232	0.232
119	sp|Q95MF9|CLIC1_RABIT	sp|Q95MF9|CLIC1_RABIT	0.288279516	0.903	FALSE	FALSE	1	-0.501	0.501
120	sp|Q9BGN0|PON3_RABIT	sp|Q9BGN0|PON3_RABIT	0.003367991	0.347	FALSE	FALSE	-1.36	0.678	-0.678
121	sp|Q9GKX2|DHRS4_RABIT	sp|Q9GKX2|DHRS4_RABIT	0.778418379	0.934	FALSE	FALSE	0.112	-0.0559	0.0559
122	sp|Q9GLC3|AT1B3_RABIT	sp|Q9GLC3|AT1B3_RABIT	0.016907991	0.677	FALSE	FALSE	-1.09	0.547	-0.547
123	sp|Q9N0Z6|AT1A1_RABIT	sp|Q9N0Z6|AT1A1_RABIT	0.186584985	0.886	FALSE	FALSE	0.866	-0.433	0.433
124	sp|Q9TT15|VDAC1_RABIT	sp|Q9TT15|VDAC1_RABIT	0.969600252	0.94	FALSE	FALSE	-0.0336	0.0168	-0.0168
125	sp|Q9TTJ6|RGN_RABIT	sp|Q9TTJ6|RGN_RABIT	0.043271616	0.791	FALSE	FALSE	-0.999	0.499	-0.499
126	sp|Q9TV64|AK1D1_RABIT	sp|Q9TV64|AK1D1_RABIT	0.473416955	0.92	FALSE	FALSE	-0.203	0.101	-0.101
127	sp|Q9TV70|DHDH_RABIT	sp|Q9TV70|DHDH_RABIT	0.901501273	0.938	FALSE	FALSE	0.055	-0.0275	0.0275
128	tr|A0A5F9C0M1|A0A5F9C0M1_RABIT	tr|A0A5F9C0M1|A0A5F9C0M1_RABIT	0.299964877	0.905	FALSE	FALSE	0.403	-0.202	0.202
129	tr|A0A5F9C0T4|A0A5F9C0T4_RABIT	tr|A0A5F9C0T4|A0A5F9C0T4_RABIT	0.477236134	0.92	FALSE	FALSE	-0.219	0.109	-0.109
130	tr|A0A5F9C0X6|A0A5F9C0X6_RABIT	tr|A0A5F9C0X6|A0A5F9C0X6_RABIT	0.009944806	0.586	FALSE	FALSE	-1.56	0.78	-0.78
131	tr|A0A5F9C0Y5|A0A5F9C0Y5_RABIT	tr|A0A5F9C0Y5|A0A5F9C0Y5_RABIT	0.676136151	0.931	FALSE	FALSE	0.308	-0.154	0.154
132	tr|A0A5F9C153|A0A5F9C153_RABIT	tr|A0A5F9C153|A0A5F9C153_RABIT	0.428193645	0.917	FALSE	FALSE	-0.298	0.149	-0.149
133	tr|A0A5F9C164|A0A5F9C164_RABIT	tr|A0A5F9C164|A0A5F9C164_RABIT	0.621018685	0.928	FALSE	FALSE	0.26	-0.13	0.13
134	tr|A0A5F9C1D1|A0A5F9C1D1_RABIT	tr|A0A5F9C1D1|A0A5F9C1D1_RABIT	0.097702807	0.852	FALSE	FALSE	0.548	-0.274	0.274
135	tr|A0A5F9C255|A0A5F9C255_RABIT	tr|A0A5F9C255|A0A5F9C255_RABIT	0.294836494	0.904	FALSE	FALSE	-1.13	0.564	-0.564
136	tr|A0A5F9C2Q1|A0A5F9C2Q1_RABIT	tr|A0A5F9C2Q1|A0A5F9C2Q1_RABIT	0.441261341	0.918	FALSE	FALSE	0.496	-0.248	0.248
137	tr|A0A5F9C2T5|A0A5F9C2T5_RABIT	tr|A0A5F9C2T5|A0A5F9C2T5_RABIT	0.250343066	0.898	FALSE	FALSE	-0.508	0.254	-0.254
138	tr|A0A5F9C312|A0A5F9C312_RABIT	tr|A0A5F9C312|A0A5F9C312_RABIT	0.739045436	0.933	FALSE	FALSE	-0.408	0.204	-0.204
139	tr|A0A5F9C3B5|A0A5F9C3B5_RABIT	tr|A0A5F9C3B5|A0A5F9C3B5_RABIT	0.057051192	0.815	FALSE	FALSE	-0.706	0.353	-0.353
140	tr|A0A5F9C3B7|A0A5F9C3B7_RABIT	tr|A0A5F9C3B7|A0A5F9C3B7_RABIT	0.041088206	0.786	FALSE	FALSE	-1.28	0.64	-0.64
141	tr|A0A5F9C407|A0A5F9C407_RABIT	tr|A0A5F9C407|A0A5F9C407_RABIT	0.254514843	0.899	FALSE	FALSE	-0.437	0.219	-0.219
142	tr|A0A5F9C422|A0A5F9C422_RABIT	tr|A0A5F9C422|A0A5F9C422_RABIT	0.051555252	0.806	FALSE	FALSE	1.61	-0.806	0.806
143	tr|A0A5F9C434|A0A5F9C434_RABIT	tr|A0A5F9C434|A0A5F9C434_RABIT	0.237574752	0.896	FALSE	FALSE	1.48	-0.74	0.74
144	tr|A0A5F9C4H5|A0A5F9C4H5_RABIT	tr|A0A5F9C4H5|A0A5F9C4H5_RABIT	0.084537723	0.843	FALSE	FALSE	1.03	-0.517	0.517
145	tr|A0A5F9C4J3|A0A5F9C4J3_RABIT	tr|A0A5F9C4J3|A0A5F9C4J3_RABIT	0.102798849	0.855	FALSE	FALSE	-3.68	1.84	-1.84
146	tr|A0A5F9C4L5|A0A5F9C4L5_RABIT	tr|A0A5F9C4L5|A0A5F9C4L5_RABIT	0.498629382	0.922	FALSE	FALSE	0.209	-0.105	0.105
147	tr|A0A5F9C4P5|A0A5F9C4P5_RABIT	tr|A0A5F9C4P5|A0A5F9C4P5_RABIT	0.006196736	0.488	FALSE	FALSE	-2.3	1.15	-1.15
148	tr|A0A5F9C4Q0|A0A5F9C4Q0_RABIT	tr|A0A5F9C4Q0|A0A5F9C4Q0_RABIT	0.016206055	0.671	FALSE	FALSE	-1.32	0.662	-0.662
149	tr|A0A5F9C4U8|A0A5F9C4U8_RABIT	tr|A0A5F9C4U8|A0A5F9C4U8_RABIT	0.371415593	0.912	FALSE	FALSE	-0.351	0.175	-0.175
150	tr|A0A5F9C503|A0A5F9C503_RABIT	tr|A0A5F9C503|A0A5F9C503_RABIT	0.272310942	0.901	FALSE	FALSE	-0.308	0.154	-0.154
151	tr|A0A5F9C538|A0A5F9C538_RABIT	tr|A0A5F9C538|A0A5F9C538_RABIT	0.13877377	0.872	FALSE	FALSE	-0.614	0.307	-0.307
152	tr|A0A5F9C573|A0A5F9C573_RABIT	tr|A0A5F9C573|A0A5F9C573_RABIT	0.937725913	0.94	FALSE	FALSE	0.0207	-0.0104	0.0104
153	tr|A0A5F9C581|A0A5F9C581_RABIT	tr|A0A5F9C581|A0A5F9C581_RABIT	0.107263333	0.858	FALSE	FALSE	0.546	-0.273	0.273
154	tr|A0A5F9C5G3|A0A5F9C5G3_RABIT	tr|A0A5F9C5G3|A0A5F9C5G3_RABIT	0.643038685	0.929	FALSE	FALSE	-0.132	0.0658	-0.0658
155	tr|A0A5F9C5I9|A0A5F9C5I9_RABIT	tr|A0A5F9C5I9|A0A5F9C5I9_RABIT	0.967874811	0.94	FALSE	FALSE	0.0229	-0.0115	0.0115
156	tr|A0A5F9C5J1|A0A5F9C5J1_RABIT	tr|A0A5F9C5J1|A0A5F9C5J1_RABIT	0.71236113	0.932	FALSE	FALSE	-0.176	0.0882	-0.0882
157	tr|A0A5F9C6C7|A0A5F9C6C7_RABIT	tr|A0A5F9C6C7|A0A5F9C6C7_RABIT	0.00240144	0.27	FALSE	FALSE	3.4	-1.7	1.7
158	tr|A0A5F9C6F5|A0A5F9C6F5_RABIT	tr|A0A5F9C6F5|A0A5F9C6F5_RABIT	0.262197035	0.9	FALSE	FALSE	-0.391	0.195	-0.195
159	tr|A0A5F9C6G3|A0A5F9C6G3_RABIT	tr|A0A5F9C6G3|A0A5F9C6G3_RABIT	0.491987967	0.921	FALSE	FALSE	0.277	-0.139	0.139
160	tr|A0A5F9C7A0|A0A5F9C7A0_RABIT	tr|A0A5F9C7A0|A0A5F9C7A0_RABIT	0.09926885	0.853	FALSE	FALSE	-1.06	0.528	-0.528
161	tr|A0A5F9C7D2|A0A5F9C7D2_RABIT	tr|A0A5F9C7D2|A0A5F9C7D2_RABIT	0.38154717	0.913	FALSE	FALSE	0.357	-0.179	0.179
162	tr|A0A5F9C7E2|A0A5F9C7E2_RABIT	tr|A0A5F9C7E2|A0A5F9C7E2_RABIT	0.001887417	0.236	FALSE	FALSE	3.85	-1.93	1.93
163	tr|A0A5F9C8K0|A0A5F9C8K0_RABIT	tr|A0A5F9C8K0|A0A5F9C8K0_RABIT	0.111057588	0.86	FALSE	FALSE	-0.579	0.29	-0.29
164	tr|A0A5F9C8S6|A0A5F9C8S6_RABIT	tr|A0A5F9C8S6|A0A5F9C8S6_RABIT	0.662160041	0.93	FALSE	FALSE	0.257	-0.129	0.129
165	tr|A0A5F9C946|A0A5F9C946_RABIT	tr|A0A5F9C946|A0A5F9C946_RABIT	0.025156175	0.732	FALSE	FALSE	-1.59	0.795	-0.795
166	tr|A0A5F9C9R7|A0A5F9C9R7_RABIT	tr|A0A5F9C9R7|A0A5F9C9R7_RABIT	0.001906556	0.237	FALSE	FALSE	4.53	-2.26	2.26
167	tr|A0A5F9C9X1|A0A5F9C9X1_RABIT	tr|A0A5F9C9X1|A0A5F9C9X1_RABIT	0.031260653	0.757	FALSE	FALSE	1.14	-0.57	0.57
168	tr|A0A5F9CAA7|A0A5F9CAA7_RABIT	tr|A0A5F9CAA7|A0A5F9CAA7_RABIT	0.157280598	0.878	FALSE	FALSE	-0.913	0.457	-0.457
169	tr|A0A5F9CAE5|A0A5F9CAE5_RABIT	tr|A0A5F9CAE5|A0A5F9CAE5_RABIT	0.113370476	0.861	FALSE	FALSE	-0.524	0.262	-0.262
170	tr|A0A5F9CAH3|A0A5F9CAH3_RABIT	tr|A0A5F9CAH3|A0A5F9CAH3_RABIT	0.108314682	0.858	FALSE	FALSE	1.53	-0.764	0.764
171	tr|A0A5F9CAI5|A0A5F9CAI5_RABIT	tr|A0A5F9CAI5|A0A5F9CAI5_RABIT	0.003370021	0.347	FALSE	FALSE	-2.99	1.49	-1.49
172	tr|A0A5F9CAU6|A0A5F9CAU6_RABIT	tr|A0A5F9CAU6|A0A5F9CAU6_RABIT	0.013864176	0.646	FALSE	FALSE	-1.08	0.541	-0.541
173	tr|A0A5F9CAV1|A0A5F9CAV1_RABIT	tr|A0A5F9CAV1|A0A5F9CAV1_RABIT	0.108098334	0.858	FALSE	FALSE	-0.716	0.358	-0.358
174	tr|A0A5F9CAW7|A0A5F9CAW7_RABIT	tr|A0A5F9CAW7|A0A5F9CAW7_RABIT	0.286804306	0.903	FALSE	FALSE	-0.347	0.173	-0.173
175	tr|A0A5F9CAX1|A0A5F9CAX1_RABIT	tr|A0A5F9CAX1|A0A5F9CAX1_RABIT	0.782432054	0.935	FALSE	FALSE	-0.158	0.0792	-0.0792
176	tr|A0A5F9CB11|A0A5F9CB11_RABIT	tr|A0A5F9CB11|A0A5F9CB11_RABIT	0.894721419	0.938	FALSE	FALSE	0.0507	-0.0254	0.0254
177	tr|A0A5F9CB16|A0A5F9CB16_RABIT	tr|A0A5F9CB16|A0A5F9CB16_RABIT	0.507493916	0.922	FALSE	FALSE	0.21	-0.105	0.105
178	tr|A0A5F9CB17|A0A5F9CB17_RABIT	tr|A0A5F9CB17|A0A5F9CB17_RABIT	0.170277293	0.882	FALSE	FALSE	-1.33	0.663	-0.663
179	tr|A0A5F9CB66|A0A5F9CB66_RABIT	tr|A0A5F9CB66|A0A5F9CB66_RABIT	0.499678715	0.922	FALSE	FALSE	-0.209	0.105	-0.105
180	tr|A0A5F9CB93|A0A5F9CB93_RABIT	tr|A0A5F9CB93|A0A5F9CB93_RABIT	0.002401474	0.27	FALSE	FALSE	2.98	-1.49	1.49
181	tr|A0A5F9CBD5|A0A5F9CBD5_RABIT	tr|A0A5F9CBD5|A0A5F9CBD5_RABIT	0.027979277	0.745	FALSE	FALSE	2.41	-1.2	1.2
182	tr|A0A5F9CBF4|A0A5F9CBF4_RABIT	tr|A0A5F9CBF4|A0A5F9CBF4_RABIT	0.404725148	0.915	FALSE	FALSE	0.267	-0.133	0.133
183	tr|A0A5F9CBI8|A0A5F9CBI8_RABIT	tr|A0A5F9CBI8|A0A5F9CBI8_RABIT	0.882494774	0.938	FALSE	FALSE	0.0653	-0.0327	0.0327
184	tr|A0A5F9CCM8|A0A5F9CCM8_RABIT	tr|A0A5F9CCM8|A0A5F9CCM8_RABIT	0.02508231	0.732	FALSE	FALSE	4.43	-2.22	2.22
185	tr|A0A5F9CCV3|A0A5F9CCV3_RABIT	tr|A0A5F9CCV3|A0A5F9CCV3_RABIT	0.137630705	0.871	FALSE	FALSE	-1.75	0.874	-0.874
186	tr|A0A5F9CCX8|A0A5F9CCX8_RABIT	tr|A0A5F9CCX8|A0A5F9CCX8_RABIT	0.402083029	0.915	FALSE	FALSE	-0.35	0.175	-0.175
187	tr|A0A5F9CD14|A0A5F9CD14_RABIT	tr|A0A5F9CD14|A0A5F9CD14_RABIT	0.562426052	0.925	FALSE	FALSE	-0.228	0.114	-0.114
188	tr|A0A5F9CDI4|A0A5F9CDI4_RABIT	tr|A0A5F9CDI4|A0A5F9CDI4_RABIT	0.331540514	0.908	FALSE	FALSE	1.23	-0.613	0.613
189	tr|A0A5F9CE16|A0A5F9CE16_RABIT	tr|A0A5F9CE16|A0A5F9CE16_RABIT	0.32892788	0.908	FALSE	FALSE	0.378	-0.189	0.189
190	tr|A0A5F9CEB1|A0A5F9CEB1_RABIT	tr|A0A5F9CEB1|A0A5F9CEB1_RABIT	0.584439009	0.926	FALSE	FALSE	-0.141	0.0706	-0.0706
191	tr|A0A5F9CED7|A0A5F9CED7_RABIT	tr|A0A5F9CED7|A0A5F9CED7_RABIT	0.648077337	0.929	FALSE	FALSE	0.119	-0.0597	0.0597
192	tr|A0A5F9CEF1|A0A5F9CEF1_RABIT	tr|A0A5F9CEF1|A0A5F9CEF1_RABIT	0.005619847	0.466	FALSE	FALSE	1.46	-0.732	0.732
193	tr|A0A5F9CFF7|A0A5F9CFF7_RABIT	tr|A0A5F9CFF7|A0A5F9CFF7_RABIT	0.227207643	0.894	FALSE	FALSE	-0.512	0.256	-0.256
194	tr|A0A5F9CFW2|A0A5F9CFW2_RABIT	tr|A0A5F9CFW2|A0A5F9CFW2_RABIT	0.458420876	0.919	FALSE	FALSE	-0.288	0.144	-0.144
195	tr|A0A5F9CFW9|A0A5F9CFW9_RABIT	tr|A0A5F9CFW9|A0A5F9CFW9_RABIT	0.322251335	0.907	FALSE	FALSE	0.544	-0.272	0.272
196	tr|A0A5F9CG95|A0A5F9CG95_RABIT	tr|A0A5F9CG95|A0A5F9CG95_RABIT	0.01955842	0.699	FALSE	FALSE	-2.67	1.33	-1.33
197	tr|A0A5F9CGT3|A0A5F9CGT3_RABIT	tr|A0A5F9CGT3|A0A5F9CGT3_RABIT	0.027106148	0.741	FALSE	FALSE	0.876	-0.438	0.438
198	tr|A0A5F9CH78|A0A5F9CH78_RABIT	tr|A0A5F9CH78|A0A5F9CH78_RABIT	0.20876172	0.891	FALSE	FALSE	1.22	-0.609	0.609
199	tr|A0A5F9CHF0|A0A5F9CHF0_RABIT	tr|A0A5F9CHF0|A0A5F9CHF0_RABIT	0.023493294	0.723	FALSE	FALSE	-1.95	0.973	-0.973
200	tr|A0A5F9CHN8|A0A5F9CHN8_RABIT	tr|A0A5F9CHN8|A0A5F9CHN8_RABIT	0.005139133	0.446	FALSE	FALSE	1.75	-0.875	0.875
201	tr|A0A5F9CHQ5|A0A5F9CHQ5_RABIT	tr|A0A5F9CHQ5|A0A5F9CHQ5_RABIT	0.001856932	0.234	FALSE	FALSE	-1.47	0.733	-0.733
202	tr|A0A5F9CHW6|A0A5F9CHW6_RABIT	tr|A0A5F9CHW6|A0A5F9CHW6_RABIT	0.030499791	0.755	FALSE	FALSE	0.883	-0.441	0.441
203	tr|A0A5F9CHX0|A0A5F9CHX0_RABIT	tr|A0A5F9CHX0|A0A5F9CHX0_RABIT	0.109400054	0.859	FALSE	FALSE	1.04	-0.52	0.52
204	tr|A0A5F9CJ08|A0A5F9CJ08_RABIT	tr|A0A5F9CJ08|A0A5F9CJ08_RABIT	0.274487614	0.902	FALSE	FALSE	1.93	-0.966	0.966
205	tr|A0A5F9CJ90|A0A5F9CJ90_RABIT	tr|A0A5F9CJ90|A0A5F9CJ90_RABIT	0.077799627	0.838	FALSE	FALSE	1.7	-0.851	0.851
206	tr|A0A5F9CJG4|A0A5F9CJG4_RABIT	tr|A0A5F9CJG4|A0A5F9CJG4_RABIT	0.359481825	0.911	FALSE	FALSE	1	-0.502	0.502
207	tr|A0A5F9CJJ5|A0A5F9CJJ5_RABIT	tr|A0A5F9CJJ5|A0A5F9CJJ5_RABIT	0.658167335	0.93	FALSE	FALSE	-0.131	0.0655	-0.0655
208	tr|A0A5F9CJM5|A0A5F9CJM5_RABIT	tr|A0A5F9CJM5|A0A5F9CJM5_RABIT	0.383479659	0.913	FALSE	FALSE	-1.19	0.597	-0.597
209	tr|A0A5F9CJQ2|A0A5F9CJQ2_RABIT	tr|A0A5F9CJQ2|A0A5F9CJQ2_RABIT	0.000942984	0.138	FALSE	FALSE	-3.95	1.98	-1.98
210	tr|A0A5F9CJW0|A0A5F9CJW0_RABIT	tr|A0A5F9CJW0|A0A5F9CJW0_RABIT	0.047783643	0.8	FALSE	FALSE	-1.96	0.978	-0.978
211	tr|A0A5F9CKD8|A0A5F9CKD8_RABIT	tr|A0A5F9CKD8|A0A5F9CKD8_RABIT	0.124966633	0.866	FALSE	FALSE	-0.659	0.329	-0.329
212	tr|A0A5F9CL34|A0A5F9CL34_RABIT	tr|A0A5F9CL34|A0A5F9CL34_RABIT	0.545837044	0.924	FALSE	FALSE	0.289	-0.145	0.145
213	tr|A0A5F9CLC1|A0A5F9CLC1_RABIT	tr|A0A5F9CLC1|A0A5F9CLC1_RABIT	0.022436334	0.717	FALSE	FALSE	0.847	-0.424	0.424
214	tr|A0A5F9CLF4|A0A5F9CLF4_RABIT	tr|A0A5F9CLF4|A0A5F9CLF4_RABIT	0.599900186	0.927	FALSE	FALSE	0.393	-0.197	0.197
215	tr|A0A5F9CLG3|A0A5F9CLG3_RABIT	tr|A0A5F9CLG3|A0A5F9CLG3_RABIT	0.538744812	0.924	FALSE	FALSE	0.236	-0.118	0.118
216	tr|A0A5F9CLL5|A0A5F9CLL5_RABIT	tr|A0A5F9CLL5|A0A5F9CLL5_RABIT	0.110610622	0.86	FALSE	FALSE	0.789	-0.394	0.394
217	tr|A0A5F9CLN2|A0A5F9CLN2_RABIT	tr|A0A5F9CLN2|A0A5F9CLN2_RABIT	0.571900222	0.926	FALSE	FALSE	-0.192	0.0958	-0.0958
218	tr|A0A5F9CLT4|A0A5F9CLT4_RABIT	tr|A0A5F9CLT4|A0A5F9CLT4_RABIT	0.013980779	0.647	FALSE	FALSE	-4.28	2.14	-2.14
219	tr|A0A5F9CMG0|A0A5F9CMG0_RABIT	tr|A0A5F9CMG0|A0A5F9CMG0_RABIT	0.002397082	0.269	FALSE	FALSE	3.14	-1.57	1.57
220	tr|A0A5F9CMJ3|A0A5F9CMJ3_RABIT	tr|A0A5F9CMJ3|A0A5F9CMJ3_RABIT	0.023591222	0.724	FALSE	FALSE	1.12	-0.558	0.558
221	tr|A0A5F9CMN8|A0A5F9CMN8_RABIT	tr|A0A5F9CMN8|A0A5F9CMN8_RABIT	0.530074335	0.924	FALSE	FALSE	0.19	-0.095	0.095
222	tr|A0A5F9CMY2|A0A5F9CMY2_RABIT	tr|A0A5F9CMY2|A0A5F9CMY2_RABIT	0.7670461	0.934	FALSE	FALSE	-0.118	0.059	-0.059
223	tr|A0A5F9CN86|A0A5F9CN86_RABIT	tr|A0A5F9CN86|A0A5F9CN86_RABIT	0.001896203	0.237	FALSE	FALSE	1.49	-0.746	0.746
224	tr|A0A5F9CNC6|A0A5F9CNC6_RABIT	tr|A0A5F9CNC6|A0A5F9CNC6_RABIT	0.727460156	0.933	FALSE	FALSE	-0.125	0.0623	-0.0623
225	tr|A0A5F9CNV6|A0A5F9CNV6_RABIT	tr|A0A5F9CNV6|A0A5F9CNV6_RABIT	0.001627316	0.214	FALSE	FALSE	1.56	-0.782	0.782
226	tr|A0A5F9CNW6|A0A5F9CNW6_RABIT	tr|A0A5F9CNW6|A0A5F9CNW6_RABIT	0.062209071	0.821	FALSE	FALSE	-0.682	0.341	-0.341
227	tr|A0A5F9CNX5|A0A5F9CNX5_RABIT	tr|A0A5F9CNX5|A0A5F9CNX5_RABIT	0.00428727	0.404	FALSE	FALSE	-2.64	1.32	-1.32
228	tr|A0A5F9CP04|A0A5F9CP04_RABIT	tr|A0A5F9CP04|A0A5F9CP04_RABIT	0.161462109	0.879	FALSE	FALSE	-0.655	0.327	-0.327
229	tr|A0A5F9CP30|A0A5F9CP30_RABIT	tr|A0A5F9CP30|A0A5F9CP30_RABIT	0.022624362	0.718	FALSE	FALSE	-0.953	0.476	-0.476
230	tr|A0A5F9CPE8|A0A5F9CPE8_RABIT	tr|A0A5F9CPE8|A0A5F9CPE8_RABIT	0.005160011	0.447	FALSE	FALSE	2.21	-1.11	1.11
231	tr|A0A5F9CPG0|A0A5F9CPG0_RABIT	tr|A0A5F9CPG0|A0A5F9CPG0_RABIT	0.254809502	0.899	FALSE	FALSE	-0.502	0.251	-0.251
232	tr|A0A5F9CPG8|A0A5F9CPG8_RABIT	tr|A0A5F9CPG8|A0A5F9CPG8_RABIT	0.224440332	0.894	FALSE	FALSE	0.983	-0.491	0.491
233	tr|A0A5F9CPT6|A0A5F9CPT6_RABIT	tr|A0A5F9CPT6|A0A5F9CPT6_RABIT	0.559781422	0.925	FALSE	FALSE	-0.157	0.0783	-0.0783
234	tr|A0A5F9CPU2|A0A5F9CPU2_RABIT	tr|A0A5F9CPU2|A0A5F9CPU2_RABIT	0.075840036	0.836	FALSE	FALSE	0.589	-0.294	0.294
235	tr|A0A5F9CPW7|A0A5F9CPW7_RABIT	tr|A0A5F9CPW7|A0A5F9CPW7_RABIT	0.034632356	0.768	FALSE	FALSE	1	-0.501	0.501
236	tr|A0A5F9CPX4|A0A5F9CPX4_RABIT	tr|A0A5F9CPX4|A0A5F9CPX4_RABIT	0.075636433	0.836	FALSE	FALSE	-1.55	0.776	-0.776
237	tr|A0A5F9CQI6|A0A5F9CQI6_RABIT	tr|A0A5F9CQI6|A0A5F9CQI6_RABIT	0.212400549	0.891	FALSE	FALSE	0.815	-0.408	0.408
238	tr|A0A5F9CQN2|A0A5F9CQN2_RABIT	tr|A0A5F9CQN2|A0A5F9CQN2_RABIT	0.590016408	0.927	FALSE	FALSE	0.144	-0.072	0.072
239	tr|A0A5F9CQQ0|A0A5F9CQQ0_RABIT	tr|A0A5F9CQQ0|A0A5F9CQQ0_RABIT	0.015868882	0.667	FALSE	FALSE	1.07	-0.534	0.534
240	tr|A0A5F9CQS0|A0A5F9CQS0_RABIT	tr|A0A5F9CQS0|A0A5F9CQS0_RABIT	0.001093091	0.154	FALSE	FALSE	2.37	-1.19	1.19
241	tr|A0A5F9CR64|A0A5F9CR64_RABIT	tr|A0A5F9CR64|A0A5F9CR64_RABIT	0.047250082	0.799	FALSE	FALSE	-1.87	0.936	-0.936
242	tr|A0A5F9CRE1|A0A5F9CRE1_RABIT	tr|A0A5F9CRE1|A0A5F9CRE1_RABIT	0.002135949	0.254	FALSE	FALSE	-1.65	0.823	-0.823
243	tr|A0A5F9CRI2|A0A5F9CRI2_RABIT	tr|A0A5F9CRI2|A0A5F9CRI2_RABIT	0.03320221	0.764	FALSE	FALSE	0.729	-0.364	0.364
244	tr|A0A5F9CRJ4|A0A5F9CRJ4_RABIT	tr|A0A5F9CRJ4|A0A5F9CRJ4_RABIT	0.000577481	0.0852	FALSE	FALSE	6.45	-3.23	3.23
245	tr|A0A5F9CRP6|A0A5F9CRP6_RABIT	tr|A0A5F9CRP6|A0A5F9CRP6_RABIT	0.002026117	0.246	FALSE	FALSE	1.7	-0.848	0.848
246	tr|A0A5F9CRR4|A0A5F9CRR4_RABIT	tr|A0A5F9CRR4|A0A5F9CRR4_RABIT	0.000997764	0.144	FALSE	FALSE	1.65	-0.823	0.823
247	tr|A0A5F9CSS2|A0A5F9CSS2_RABIT	tr|A0A5F9CSS2|A0A5F9CSS2_RABIT	0.003147943	0.331	FALSE	FALSE	3.11	-1.56	1.56
248	tr|A0A5F9CSX2|A0A5F9CSX2_RABIT	tr|A0A5F9CSX2|A0A5F9CSX2_RABIT	0.001075589	0.153	FALSE	FALSE	2.19	-1.09	1.09
249	tr|A0A5F9CSX3|A0A5F9CSX3_RABIT	tr|A0A5F9CSX3|A0A5F9CSX3_RABIT	0.008553667	0.557	FALSE	FALSE	-1.42	0.711	-0.711
250	tr|A0A5F9CTB0|A0A5F9CTB0_RABIT	tr|A0A5F9CTB0|A0A5F9CTB0_RABIT	0.171791069	0.882	FALSE	FALSE	-1.41	0.706	-0.706
251	tr|A0A5F9CTE3|A0A5F9CTE3_RABIT	tr|A0A5F9CTE3|A0A5F9CTE3_RABIT	0.032145974	0.761	FALSE	FALSE	1.62	-0.811	0.811
252	tr|A0A5F9CTG8|A0A5F9CTG8_RABIT	tr|A0A5F9CTG8|A0A5F9CTG8_RABIT	0.053143615	0.809	FALSE	FALSE	1.03	-0.517	0.517
253	tr|A0A5F9CTH0|A0A5F9CTH0_RABIT	tr|A0A5F9CTH0|A0A5F9CTH0_RABIT	0.377732113	0.913	FALSE	FALSE	0.719	-0.36	0.36
254	tr|A0A5F9CTH1|A0A5F9CTH1_RABIT	tr|A0A5F9CTH1|A0A5F9CTH1_RABIT	0.619421432	0.928	FALSE	FALSE	-0.203	0.101	-0.101
255	tr|A0A5F9CU16|A0A5F9CU16_RABIT	tr|A0A5F9CU16|A0A5F9CU16_RABIT	0.942332986	0.94	FALSE	FALSE	-0.023	0.0115	-0.0115
256	tr|A0A5F9CU63|A0A5F9CU63_RABIT	tr|A0A5F9CU63|A0A5F9CU63_RABIT	0.783004212	0.935	FALSE	FALSE	0.0923	-0.0461	0.0461
257	tr|A0A5F9CU85|A0A5F9CU85_RABIT	tr|A0A5F9CU85|A0A5F9CU85_RABIT	0.459384176	0.919	FALSE	FALSE	-0.225	0.112	-0.112
258	tr|A0A5F9CUG0|A0A5F9CUG0_RABIT	tr|A0A5F9CUG0|A0A5F9CUG0_RABIT	0.641948646	0.929	FALSE	FALSE	-0.151	0.0756	-0.0756
259	tr|A0A5F9CUJ0|A0A5F9CUJ0_RABIT	tr|A0A5F9CUJ0|A0A5F9CUJ0_RABIT	0.001657429	0.217	FALSE	FALSE	1.88	-0.941	0.941
260	tr|A0A5F9CUN1|A0A5F9CUN1_RABIT	tr|A0A5F9CUN1|A0A5F9CUN1_RABIT	0.012619389	0.63	FALSE	FALSE	1.03	-0.514	0.514
261	tr|A0A5F9CUP1|A0A5F9CUP1_RABIT	tr|A0A5F9CUP1|A0A5F9CUP1_RABIT	0.093790597	0.85	FALSE	FALSE	-1.86	0.928	-0.928
262	tr|A0A5F9CUT3|A0A5F9CUT3_RABIT	tr|A0A5F9CUT3|A0A5F9CUT3_RABIT	0.55605105	0.925	FALSE	FALSE	0.369	-0.185	0.185
263	tr|A0A5F9CUW7|A0A5F9CUW7_RABIT	tr|A0A5F9CUW7|A0A5F9CUW7_RABIT	0.144701059	0.874	FALSE	FALSE	-0.479	0.239	-0.239
264	tr|A0A5F9CUY0|A0A5F9CUY0_RABIT	tr|A0A5F9CUY0|A0A5F9CUY0_RABIT	0.04424924	0.793	FALSE	FALSE	0.802	-0.401	0.401
265	tr|A0A5F9CVA7|A0A5F9CVA7_RABIT	tr|A0A5F9CVA7|A0A5F9CVA7_RABIT	0.021537841	0.712	FALSE	FALSE	-1.66	0.831	-0.831
266	tr|A0A5F9CVG0|A0A5F9CVG0_RABIT	tr|A0A5F9CVG0|A0A5F9CVG0_RABIT	0.01378086	0.645	FALSE	FALSE	1.65	-0.827	0.827
267	tr|A0A5F9CW06|A0A5F9CW06_RABIT	tr|A0A5F9CW06|A0A5F9CW06_RABIT	0.553926932	0.925	FALSE	FALSE	-0.207	0.104	-0.104
268	tr|A0A5F9CWM1|A0A5F9CWM1_RABIT	tr|A0A5F9CWM1|A0A5F9CWM1_RABIT	0.00984934	0.584	FALSE	FALSE	-0.981	0.49	-0.49
269	tr|A0A5F9CWN9|A0A5F9CWN9_RABIT	tr|A0A5F9CWN9|A0A5F9CWN9_RABIT	0.66515779	0.93	FALSE	FALSE	0.367	-0.183	0.183
270	tr|A0A5F9CWV3|A0A5F9CWV3_RABIT	tr|A0A5F9CWV3|A0A5F9CWV3_RABIT	0.749199149	0.933	FALSE	FALSE	0.115	-0.0575	0.0575
271	tr|A0A5F9CX20|A0A5F9CX20_RABIT	tr|A0A5F9CX20|A0A5F9CX20_RABIT	0.169136102	0.881	FALSE	FALSE	0.816	-0.408	0.408
272	tr|A0A5F9CXN7|A0A5F9CXN7_RABIT	tr|A0A5F9CXN7|A0A5F9CXN7_RABIT	0.018230639	0.688	FALSE	FALSE	-1.44	0.721	-0.721
273	tr|A0A5F9CXT8|A0A5F9CXT8_RABIT	tr|A0A5F9CXT8|A0A5F9CXT8_RABIT	0.47061166	0.92	FALSE	FALSE	0.206	-0.103	0.103
274	tr|A0A5F9CY76|A0A5F9CY76_RABIT	tr|A0A5F9CY76|A0A5F9CY76_RABIT	0.663409019	0.93	FALSE	FALSE	0.193	-0.0965	0.0965
275	tr|A0A5F9CYK3|A0A5F9CYK3_RABIT	tr|A0A5F9CYK3|A0A5F9CYK3_RABIT	0.441562079	0.918	FALSE	FALSE	-0.266	0.133	-0.133
276	tr|A0A5F9CZI7|A0A5F9CZI7_RABIT	tr|A0A5F9CZI7|A0A5F9CZI7_RABIT	0.057051387	0.815	FALSE	FALSE	0.549	-0.275	0.275
277	tr|A0A5F9CZN0|A0A5F9CZN0_RABIT	tr|A0A5F9CZN0|A0A5F9CZN0_RABIT	0.258208605	0.899	FALSE	FALSE	0.369	-0.185	0.185
278	tr|A0A5F9D0S9|A0A5F9D0S9_RABIT	tr|A0A5F9D0S9|A0A5F9D0S9_RABIT	0.708063363	0.932	FALSE	FALSE	-0.176	0.0879	-0.0879
279	tr|A0A5F9D0W7|A0A5F9D0W7_RABIT	tr|A0A5F9D0W7|A0A5F9D0W7_RABIT	0.029232816	0.75	FALSE	FALSE	0.734	-0.367	0.367
280	tr|A0A5F9D173|A0A5F9D173_RABIT	tr|A0A5F9D173|A0A5F9D173_RABIT	0.113859917	0.861	FALSE	FALSE	-0.637	0.319	-0.319
281	tr|A0A5F9D1J7|A0A5F9D1J7_RABIT	tr|A0A5F9D1J7|A0A5F9D1J7_RABIT	0.151711592	0.876	FALSE	FALSE	0.442	-0.221	0.221
282	tr|A0A5F9D1L3|A0A5F9D1L3_RABIT	tr|A0A5F9D1L3|A0A5F9D1L3_RABIT	0.190077451	0.887	FALSE	FALSE	-0.473	0.236	-0.236
283	tr|A0A5F9D1S8|A0A5F9D1S8_RABIT	tr|A0A5F9D1S8|A0A5F9D1S8_RABIT	0.553449544	0.925	FALSE	FALSE	0.2	-0.1	0.1
284	tr|A0A5F9D1W2|A0A5F9D1W2_RABIT	tr|A0A5F9D1W2|A0A5F9D1W2_RABIT	0.188934092	0.886	FALSE	FALSE	-0.427	0.214	-0.214
285	tr|A0A5F9D2D2|A0A5F9D2D2_RABIT	tr|A0A5F9D2D2|A0A5F9D2D2_RABIT	0.195875677	0.888	FALSE	FALSE	0.59	-0.295	0.295
286	tr|A0A5F9D2H6|A0A5F9D2H6_RABIT	tr|A0A5F9D2H6|A0A5F9D2H6_RABIT	0.014509907	0.653	FALSE	FALSE	2.32	-1.16	1.16
287	tr|A0A5F9D2H9|A0A5F9D2H9_RABIT	tr|A0A5F9D2H9|A0A5F9D2H9_RABIT	0.613927835	0.928	FALSE	FALSE	-0.143	0.0716	-0.0716
288	tr|A0A5F9D2K5|A0A5F9D2K5_RABIT	tr|A0A5F9D2K5|A0A5F9D2K5_RABIT	0.132688217	0.869	FALSE	FALSE	-1.13	0.565	-0.565
289	tr|A0A5F9D2Q8|A0A5F9D2Q8_RABIT	tr|A0A5F9D2Q8|A0A5F9D2Q8_RABIT	0.356220268	0.911	FALSE	FALSE	-0.308	0.154	-0.154
290	tr|A0A5F9D2Z0|A0A5F9D2Z0_RABIT	tr|A0A5F9D2Z0|A0A5F9D2Z0_RABIT	0.01354011	0.642	FALSE	FALSE	2.35	-1.17	1.17
291	tr|A0A5F9D311|A0A5F9D311_RABIT	tr|A0A5F9D311|A0A5F9D311_RABIT	0.03781896	0.778	FALSE	FALSE	2.65	-1.33	1.33
292	tr|A0A5F9D345|A0A5F9D345_RABIT	tr|A0A5F9D345|A0A5F9D345_RABIT	0.659584653	0.93	FALSE	FALSE	-0.223	0.111	-0.111
293	tr|A0A5F9D3C1|A0A5F9D3C1_RABIT	tr|A0A5F9D3C1|A0A5F9D3C1_RABIT	0.054971735	0.811	FALSE	FALSE	-0.656	0.328	-0.328
294	tr|A0A5F9D3E2|A0A5F9D3E2_RABIT	tr|A0A5F9D3E2|A0A5F9D3E2_RABIT	0.296699316	0.905	FALSE	FALSE	-0.769	0.385	-0.385
295	tr|A0A5F9D3P7|A0A5F9D3P7_RABIT	tr|A0A5F9D3P7|A0A5F9D3P7_RABIT	0.578258214	0.926	FALSE	FALSE	-0.422	0.211	-0.211
296	tr|A0A5F9D464|A0A5F9D464_RABIT	tr|A0A5F9D464|A0A5F9D464_RABIT	0.849737591	0.937	FALSE	FALSE	-0.0496	0.0248	-0.0248
297	tr|A0A5F9D4F9|A0A5F9D4F9_RABIT	tr|A0A5F9D4F9|A0A5F9D4F9_RABIT	0.059827997	0.818	FALSE	FALSE	0.642	-0.321	0.321
298	tr|A0A5F9D4P0|A0A5F9D4P0_RABIT	tr|A0A5F9D4P0|A0A5F9D4P0_RABIT	0.066253441	0.826	FALSE	FALSE	-0.566	0.283	-0.283
299	tr|A0A5F9D4S1|A0A5F9D4S1_RABIT	tr|A0A5F9D4S1|A0A5F9D4S1_RABIT	0.003843901	0.378	FALSE	FALSE	2.85	-1.43	1.43
300	tr|A0A5F9D4V6|A0A5F9D4V6_RABIT	tr|A0A5F9D4V6|A0A5F9D4V6_RABIT	0.784310699	0.935	FALSE	FALSE	-0.116	0.0582	-0.0582
301	tr|A0A5F9D6A8|A0A5F9D6A8_RABIT	tr|A0A5F9D6A8|A0A5F9D6A8_RABIT	0.606319048	0.927	FALSE	FALSE	0.338	-0.169	0.169
302	tr|A0A5F9D6S8|A0A5F9D6S8_RABIT	tr|A0A5F9D6S8|A0A5F9D6S8_RABIT	0.008898657	0.564	FALSE	FALSE	-1.24	0.62	-0.62
303	tr|A0A5F9D756|A0A5F9D756_RABIT	tr|A0A5F9D756|A0A5F9D756_RABIT	0.734477566	0.933	FALSE	FALSE	1.19	-0.593	0.593
304	tr|A0A5F9D785|A0A5F9D785_RABIT	tr|A0A5F9D785|A0A5F9D785_RABIT	0.002099141	0.251	FALSE	FALSE	1.6	-0.8	0.8
305	tr|A0A5F9D7C1|A0A5F9D7C1_RABIT	tr|A0A5F9D7C1|A0A5F9D7C1_RABIT	0.36866339	0.912	FALSE	FALSE	-0.446	0.223	-0.223
306	tr|A0A5F9D7E3|A0A5F9D7E3_RABIT	tr|A0A5F9D7E3|A0A5F9D7E3_RABIT	0.001013692	0.146	FALSE	FALSE	1.62	-0.808	0.808
307	tr|A0A5F9D7P9|A0A5F9D7P9_RABIT	tr|A0A5F9D7P9|A0A5F9D7P9_RABIT	0.1257745	0.867	FALSE	FALSE	1.03	-0.515	0.515
308	tr|A0A5F9D7Z7|A0A5F9D7Z7_RABIT	tr|A0A5F9D7Z7|A0A5F9D7Z7_RABIT	0.391925469	0.914	FALSE	FALSE	-0.298	0.149	-0.149
309	tr|A0A5F9D8A2|A0A5F9D8A2_RABIT	tr|A0A5F9D8A2|A0A5F9D8A2_RABIT	0.910702208	0.939	FALSE	FALSE	-0.0596	0.0298	-0.0298
310	tr|A0A5F9D8J9|A0A5F9D8J9_RABIT	tr|A0A5F9D8J9|A0A5F9D8J9_RABIT	0.726961838	0.933	FALSE	FALSE	0.131	-0.0653	0.0653
311	tr|A0A5F9D8U8|A0A5F9D8U8_RABIT	tr|A0A5F9D8U8|A0A5F9D8U8_RABIT	0.146621958	0.875	FALSE	FALSE	0.932	-0.466	0.466
312	tr|A0A5F9D911|A0A5F9D911_RABIT	tr|A0A5F9D911|A0A5F9D911_RABIT	0.013766601	0.644	FALSE	FALSE	-1.64	0.818	-0.818
313	tr|A0A5F9D938|A0A5F9D938_RABIT	tr|A0A5F9D938|A0A5F9D938_RABIT	0.016487494	0.673	FALSE	FALSE	-2.56	1.28	-1.28
314	tr|A0A5F9D9E8|A0A5F9D9E8_RABIT	tr|A0A5F9D9E8|A0A5F9D9E8_RABIT	0.000801707	0.12	FALSE	FALSE	3.01	-1.5	1.5
315	tr|A0A5F9D9E9|A0A5F9D9E9_RABIT	tr|A0A5F9D9E9|A0A5F9D9E9_RABIT	0.008110124	0.546	FALSE	FALSE	1	-0.501	0.501
316	tr|A0A5F9D9F3|A0A5F9D9F3_RABIT	tr|A0A5F9D9F3|A0A5F9D9F3_RABIT	0.317972396	0.907	FALSE	FALSE	-0.346	0.173	-0.173
317	tr|A0A5F9D9G1|A0A5F9D9G1_RABIT	tr|A0A5F9D9G1|A0A5F9D9G1_RABIT	0.204892933	0.89	FALSE	FALSE	0.389	-0.195	0.195
318	tr|A0A5F9D9H1|A0A5F9D9H1_RABIT	tr|A0A5F9D9H1|A0A5F9D9H1_RABIT	0.050109	0.804	FALSE	FALSE	1.68	-0.838	0.838
319	tr|A0A5F9D9L7|A0A5F9D9L7_RABIT	tr|A0A5F9D9L7|A0A5F9D9L7_RABIT	0.001436386	0.195	FALSE	FALSE	2.35	-1.18	1.18
320	tr|A0A5F9D9P0|A0A5F9D9P0_RABIT	tr|A0A5F9D9P0|A0A5F9D9P0_RABIT	0.719131815	0.932	FALSE	FALSE	0.148	-0.074	0.074
321	tr|A0A5F9DA73|A0A5F9DA73_RABIT	tr|A0A5F9DA73|A0A5F9DA73_RABIT	0.489184209	0.921	FALSE	FALSE	0.341	-0.171	0.171
322	tr|A0A5F9DAA7|A0A5F9DAA7_RABIT	tr|A0A5F9DAA7|A0A5F9DAA7_RABIT	0.245955066	0.897	FALSE	FALSE	-0.458	0.229	-0.229
323	tr|A0A5F9DAE7|A0A5F9DAE7_RABIT	tr|A0A5F9DAE7|A0A5F9DAE7_RABIT	0.011976096	0.62	FALSE	FALSE	2.32	-1.16	1.16
324	tr|A0A5F9DAJ2|A0A5F9DAJ2_RABIT	tr|A0A5F9DAJ2|A0A5F9DAJ2_RABIT	0.062622636	0.822	FALSE	FALSE	0.691	-0.346	0.346
325	tr|A0A5F9DAX3|A0A5F9DAX3_RABIT	tr|A0A5F9DAX3|A0A5F9DAX3_RABIT	0.12186581	0.865	FALSE	FALSE	-1.6	0.799	-0.799
326	tr|A0A5F9DAY7|A0A5F9DAY7_RABIT	tr|A0A5F9DAY7|A0A5F9DAY7_RABIT	0.02942335	0.751	FALSE	FALSE	-1.94	0.968	-0.968
327	tr|A0A5F9DBB4|A0A5F9DBB4_RABIT	tr|A0A5F9DBB4|A0A5F9DBB4_RABIT	0.524851045	0.923	FALSE	FALSE	-0.199	0.0993	-0.0993
328	tr|A0A5F9DBC4|A0A5F9DBC4_RABIT	tr|A0A5F9DBC4|A0A5F9DBC4_RABIT	0.711584095	0.932	FALSE	FALSE	0.1	-0.0502	0.0502
329	tr|A0A5F9DBD2|A0A5F9DBD2_RABIT	tr|A0A5F9DBD2|A0A5F9DBD2_RABIT	0.400321167	0.915	FALSE	FALSE	-0.419	0.209	-0.209
330	tr|A0A5F9DBQ3|A0A5F9DBQ3_RABIT	tr|A0A5F9DBQ3|A0A5F9DBQ3_RABIT	0.996857748	0.941	FALSE	FALSE	-0.00157	0.000785	-0.000785
331	tr|A0A5F9DBY0|A0A5F9DBY0_RABIT	tr|A0A5F9DBY0|A0A5F9DBY0_RABIT	0.16555731	0.88	FALSE	FALSE	0.647	-0.324	0.324
332	tr|A0A5F9DCH7|A0A5F9DCH7_RABIT	tr|A0A5F9DCH7|A0A5F9DCH7_RABIT	0.027262246	0.742	FALSE	FALSE	1.06	-0.528	0.528
333	tr|A0A5F9DCR7|A0A5F9DCR7_RABIT	tr|A0A5F9DCR7|A0A5F9DCR7_RABIT	0.172976656	0.882	FALSE	FALSE	0.549	-0.274	0.274
334	tr|A0A5F9DCT8|A0A5F9DCT8_RABIT	tr|A0A5F9DCT8|A0A5F9DCT8_RABIT	0.306661846	0.906	FALSE	FALSE	-1.71	0.853	-0.853
335	tr|A0A5F9DCX4|A0A5F9DCX4_RABIT	tr|A0A5F9DCX4|A0A5F9DCX4_RABIT	0.09805776	0.852	FALSE	FALSE	0.844	-0.422	0.422
336	tr|A0A5F9DD98|A0A5F9DD98_RABIT	tr|A0A5F9DD98|A0A5F9DD98_RABIT	0.056938424	0.814	FALSE	FALSE	1.28	-0.641	0.641
337	tr|A0A5F9DDB7|A0A5F9DDB7_RABIT	tr|A0A5F9DDB7|A0A5F9DDB7_RABIT	0.9758437	0.941	FALSE	FALSE	-0.0104	0.0052	-0.0052
338	tr|A0A5F9DDG6|A0A5F9DDG6_RABIT	tr|A0A5F9DDG6|A0A5F9DDG6_RABIT	0.157937452	0.878	FALSE	FALSE	0.699	-0.35	0.35
339	tr|A0A5F9DDL9|A0A5F9DDL9_RABIT	tr|A0A5F9DDL9|A0A5F9DDL9_RABIT	0.397820939	0.915	FALSE	FALSE	-0.254	0.127	-0.127
340	tr|A0A5F9DDV3|A0A5F9DDV3_RABIT	tr|A0A5F9DDV3|A0A5F9DDV3_RABIT	0.15068178	0.876	FALSE	FALSE	0.596	-0.298	0.298
341	tr|A0A5F9DDV7|A0A5F9DDV7_RABIT	tr|A0A5F9DDV7|A0A5F9DDV7_RABIT	0.000890707	0.132	FALSE	FALSE	5.82	-2.91	2.91
342	tr|A0A5F9DDX0|A0A5F9DDX0_RABIT	tr|A0A5F9DDX0|A0A5F9DDX0_RABIT	0.070426504	0.831	FALSE	FALSE	0.802	-0.401	0.401
343	tr|A0A5F9DDY0|A0A5F9DDY0_RABIT	tr|A0A5F9DDY0|A0A5F9DDY0_RABIT	0.525665755	0.923	FALSE	FALSE	0.283	-0.142	0.142
344	tr|A0A5F9DE09|A0A5F9DE09_RABIT	tr|A0A5F9DE09|A0A5F9DE09_RABIT	0.512867677	0.923	FALSE	FALSE	0.218	-0.109	0.109
345	tr|A0A5F9DE32|A0A5F9DE32_RABIT	tr|A0A5F9DE32|A0A5F9DE32_RABIT	0.033084193	0.764	FALSE	FALSE	1.29	-0.647	0.647
346	tr|A0A5F9DE91|A0A5F9DE91_RABIT	tr|A0A5F9DE91|A0A5F9DE91_RABIT	0.456992791	0.919	FALSE	FALSE	-0.218	0.109	-0.109
347	tr|A0A5F9DEG3|A0A5F9DEG3_RABIT	tr|A0A5F9DEG3|A0A5F9DEG3_RABIT	0.09708186	0.852	FALSE	FALSE	0.804	-0.402	0.402
348	tr|A0A5F9DEV8|A0A5F9DEV8_RABIT	tr|A0A5F9DEV8|A0A5F9DEV8_RABIT	0.319743595	0.907	FALSE	FALSE	0.412	-0.206	0.206
349	tr|A0A5F9DEZ3|A0A5F9DEZ3_RABIT	tr|A0A5F9DEZ3|A0A5F9DEZ3_RABIT	0.559385518	0.925	FALSE	FALSE	-0.232	0.116	-0.116
350	tr|A0A5F9DF00|A0A5F9DF00_RABIT	tr|A0A5F9DF00|A0A5F9DF00_RABIT	0.058055252	0.816	FALSE	FALSE	-2.42	1.21	-1.21
351	tr|A0A5F9DF54|A0A5F9DF54_RABIT	tr|A0A5F9DF54|A0A5F9DF54_RABIT	0.036987824	0.775	FALSE	FALSE	-0.782	0.391	-0.391
352	tr|A0A5F9DFK3|A0A5F9DFK3_RABIT	tr|A0A5F9DFK3|A0A5F9DFK3_RABIT	0.854733398	0.937	FALSE	FALSE	-0.132	0.066	-0.066
353	tr|A0A5F9DFZ1|A0A5F9DFZ1_RABIT	tr|A0A5F9DFZ1|A0A5F9DFZ1_RABIT	0.842588727	0.937	FALSE	FALSE	0.133	-0.0666	0.0666
354	tr|A0A5F9DG29|A0A5F9DG29_RABIT	tr|A0A5F9DG29|A0A5F9DG29_RABIT	0.89582111	0.938	FALSE	FALSE	-0.0382	0.0191	-0.0191
355	tr|A0A5F9DG45|A0A5F9DG45_RABIT	tr|A0A5F9DG45|A0A5F9DG45_RABIT	0.375903549	0.913	FALSE	FALSE	0.438	-0.219	0.219
356	tr|A0A5F9DG82|A0A5F9DG82_RABIT	tr|A0A5F9DG82|A0A5F9DG82_RABIT	0.684764633	0.931	FALSE	FALSE	0.183	-0.0914	0.0914
357	tr|A0A5F9DGC1|A0A5F9DGC1_RABIT	tr|A0A5F9DGC1|A0A5F9DGC1_RABIT	0.000558068	0.0818	FALSE	FALSE	2.13	-1.06	1.06
358	tr|A0A5F9DGH8|A0A5F9DGH8_RABIT	tr|A0A5F9DGH8|A0A5F9DGH8_RABIT	0.028174258	0.746	FALSE	FALSE	-0.744	0.372	-0.372
359	tr|A0A5F9DGI5|A0A5F9DGI5_RABIT	tr|A0A5F9DGI5|A0A5F9DGI5_RABIT	0.055076519	0.812	FALSE	FALSE	3.4	-1.7	1.7
360	tr|A0A5F9DGV4|A0A5F9DGV4_RABIT	tr|A0A5F9DGV4|A0A5F9DGV4_RABIT	0.449073078	0.918	FALSE	FALSE	0.2	-0.1	0.1
361	tr|A0A5F9DH17|A0A5F9DH17_RABIT	tr|A0A5F9DH17|A0A5F9DH17_RABIT	0.220868459	0.893	FALSE	FALSE	-0.947	0.473	-0.473
362	tr|A0A5F9DHA9|A0A5F9DHA9_RABIT	tr|A0A5F9DHA9|A0A5F9DHA9_RABIT	0.286975458	0.903	FALSE	FALSE	-0.356	0.178	-0.178
363	tr|A0A5F9DHU0|A0A5F9DHU0_RABIT	tr|A0A5F9DHU0|A0A5F9DHU0_RABIT	0.067082554	0.827	FALSE	FALSE	-2.21	1.1	-1.1
364	tr|A0A5F9DHV4|A0A5F9DHV4_RABIT	tr|A0A5F9DHV4|A0A5F9DHV4_RABIT	0.593453526	0.927	FALSE	FALSE	-0.786	0.393	-0.393
365	tr|A0A5F9DHY5|A0A5F9DHY5_RABIT	tr|A0A5F9DHY5|A0A5F9DHY5_RABIT	0.011394065	0.612	FALSE	FALSE	4.13	-2.06	2.06
366	tr|A0A5F9DIA9|A0A5F9DIA9_RABIT	tr|A0A5F9DIA9|A0A5F9DIA9_RABIT	0.113963267	0.861	FALSE	FALSE	-0.651	0.325	-0.325
367	tr|A0A5F9DIJ0|A0A5F9DIJ0_RABIT	tr|A0A5F9DIJ0|A0A5F9DIJ0_RABIT	0.341893538	0.91	FALSE	FALSE	0.303	-0.151	0.151
368	tr|A0A5F9DIZ4|A0A5F9DIZ4_RABIT	tr|A0A5F9DIZ4|A0A5F9DIZ4_RABIT	0.074194285	0.834	FALSE	FALSE	-0.846	0.423	-0.423
369	tr|A0A5F9DJ24|A0A5F9DJ24_RABIT	tr|A0A5F9DJ24|A0A5F9DJ24_RABIT	0.651644781	0.93	FALSE	FALSE	0.175	-0.0873	0.0873
370	tr|A0A5F9DJ89|A0A5F9DJ89_RABIT	tr|A0A5F9DJ89|A0A5F9DJ89_RABIT	0.420346695	0.916	FALSE	FALSE	-0.382	0.191	-0.191
371	tr|A0A5F9DJP3|A0A5F9DJP3_RABIT	tr|A0A5F9DJP3|A0A5F9DJP3_RABIT	0.037966971	0.778	FALSE	FALSE	-1.87	0.935	-0.935
372	tr|A0A5F9DKA9|A0A5F9DKA9_RABIT	tr|A0A5F9DKA9|A0A5F9DKA9_RABIT	0.075078815	0.835	FALSE	FALSE	1.18	-0.59	0.59
373	tr|A0A5F9DKC9|A0A5F9DKC9_RABIT	tr|A0A5F9DKC9|A0A5F9DKC9_RABIT	0.947549327	0.94	FALSE	FALSE	0.0265	-0.0132	0.0132
374	tr|A0A5F9DKI8|A0A5F9DKI8_RABIT	tr|A0A5F9DKI8|A0A5F9DKI8_RABIT	0.182887528	0.885	FALSE	FALSE	-0.532	0.266	-0.266
375	tr|A0A5F9DKR7|A0A5F9DKR7_RABIT	tr|A0A5F9DKR7|A0A5F9DKR7_RABIT	0.555298857	0.925	FALSE	FALSE	-0.264	0.132	-0.132
376	tr|A0A5F9DKW4|A0A5F9DKW4_RABIT	tr|A0A5F9DKW4|A0A5F9DKW4_RABIT	0.035017502	0.77	FALSE	FALSE	2.18	-1.09	1.09
377	tr|A0A5F9DKY6|A0A5F9DKY6_RABIT	tr|A0A5F9DKY6|A0A5F9DKY6_RABIT	0.124885034	0.866	FALSE	FALSE	-1.24	0.62	-0.62
378	tr|A0A5F9DLB9|A0A5F9DLB9_RABIT	tr|A0A5F9DLB9|A0A5F9DLB9_RABIT	0.246162959	0.897	FALSE	FALSE	0.662	-0.331	0.331
379	tr|A0A5F9DLC8|A0A5F9DLC8_RABIT	tr|A0A5F9DLC8|A0A5F9DLC8_RABIT	0.400432084	0.915	FALSE	FALSE	-0.384	0.192	-0.192
380	tr|A0A5F9DLZ7|A0A5F9DLZ7_RABIT	tr|A0A5F9DLZ7|A0A5F9DLZ7_RABIT	0.276796806	0.902	FALSE	FALSE	0.386	-0.193	0.193
381	tr|A0A5F9DM61|A0A5F9DM61_RABIT	tr|A0A5F9DM61|A0A5F9DM61_RABIT	0.048254681	0.8	FALSE	FALSE	-0.824	0.412	-0.412
382	tr|A0A5F9DM66|A0A5F9DM66_RABIT	tr|A0A5F9DM66|A0A5F9DM66_RABIT	0.2826858	0.903	FALSE	FALSE	1.17	-0.584	0.584
383	tr|A0A5F9DM70|A0A5F9DM70_RABIT	tr|A0A5F9DM70|A0A5F9DM70_RABIT	0.027012209	0.741	FALSE	FALSE	-2.59	1.3	-1.3
384	tr|A0A5F9DNC5|A0A5F9DNC5_RABIT	tr|A0A5F9DNC5|A0A5F9DNC5_RABIT	0.318036847	0.907	FALSE	FALSE	0.511	-0.256	0.256
385	tr|A0A5F9DND9|A0A5F9DND9_RABIT	tr|A0A5F9DND9|A0A5F9DND9_RABIT	0.136810567	0.871	FALSE	FALSE	-0.917	0.458	-0.458
386	tr|A0A5F9DNE6|A0A5F9DNE6_RABIT	tr|A0A5F9DNE6|A0A5F9DNE6_RABIT	0.347193942	0.91	FALSE	FALSE	-0.485	0.243	-0.243
387	tr|A0A5F9DNF9|A0A5F9DNF9_RABIT	tr|A0A5F9DNF9|A0A5F9DNF9_RABIT	0.450003278	0.919	FALSE	FALSE	-0.214	0.107	-0.107
388	tr|A0A5F9DNN9|A0A5F9DNN9_RABIT	tr|A0A5F9DNN9|A0A5F9DNN9_RABIT	0.171357984	0.882	FALSE	FALSE	1.01	-0.507	0.507
389	tr|A0A5F9DNQ0|A0A5F9DNQ0_RABIT	tr|A0A5F9DNQ0|A0A5F9DNQ0_RABIT	0.605928192	0.927	FALSE	FALSE	-0.15	0.0749	-0.0749
390	tr|A0A5F9DNV4|A0A5F9DNV4_RABIT	tr|A0A5F9DNV4|A0A5F9DNV4_RABIT	0.364613303	0.912	FALSE	FALSE	-0.281	0.14	-0.14
391	tr|A0A5F9DNW8|A0A5F9DNW8_RABIT	tr|A0A5F9DNW8|A0A5F9DNW8_RABIT	0.077131017	0.837	FALSE	FALSE	-0.631	0.316	-0.316
392	tr|A0A5F9DNZ0|A0A5F9DNZ0_RABIT	tr|A0A5F9DNZ0|A0A5F9DNZ0_RABIT	0.093032801	0.849	FALSE	FALSE	-0.644	0.322	-0.322
393	tr|A0A5F9DP87|A0A5F9DP87_RABIT	tr|A0A5F9DP87|A0A5F9DP87_RABIT	0.017644526	0.684	FALSE	FALSE	1.04	-0.52	0.52
394	tr|A0A5F9DPB8|A0A5F9DPB8_RABIT	tr|A0A5F9DPB8|A0A5F9DPB8_RABIT	0.000755936	0.114	FALSE	FALSE	3.23	-1.61	1.61
395	tr|A0A5F9DPC3|A0A5F9DPC3_RABIT	tr|A0A5F9DPC3|A0A5F9DPC3_RABIT	0.341171511	0.909	FALSE	FALSE	0.422	-0.211	0.211
396	tr|A0A5F9DPD3|A0A5F9DPD3_RABIT	tr|A0A5F9DPD3|A0A5F9DPD3_RABIT	0.156830648	0.878	FALSE	FALSE	0.753	-0.376	0.376
397	tr|A0A5F9DPE4|A0A5F9DPE4_RABIT	tr|A0A5F9DPE4|A0A5F9DPE4_RABIT	0.981685948	0.941	FALSE	FALSE	0.00922	-0.00461	0.00461
398	tr|A0A5F9DPE9|A0A5F9DPE9_RABIT	tr|A0A5F9DPE9|A0A5F9DPE9_RABIT	0.207265425	0.89	FALSE	FALSE	0.355	-0.177	0.177
399	tr|A0A5F9DPF2|A0A5F9DPF2_RABIT	tr|A0A5F9DPF2|A0A5F9DPF2_RABIT	0.392102148	0.914	FALSE	FALSE	-0.405	0.203	-0.203
400	tr|A0A5F9DPH3|A0A5F9DPH3_RABIT	tr|A0A5F9DPH3|A0A5F9DPH3_RABIT	0.071785263	0.832	FALSE	FALSE	0.827	-0.414	0.414
401	tr|A0A5F9DPL1|A0A5F9DPL1_RABIT	tr|A0A5F9DPL1|A0A5F9DPL1_RABIT	0.626450532	0.928	FALSE	FALSE	0.162	-0.0809	0.0809
402	tr|A0A5F9DPQ6|A0A5F9DPQ6_RABIT	tr|A0A5F9DPQ6|A0A5F9DPQ6_RABIT	0.186599111	0.886	FALSE	FALSE	-1.74	0.869	-0.869
403	tr|A0A5F9DPU2|A0A5F9DPU2_RABIT	tr|A0A5F9DPU2|A0A5F9DPU2_RABIT	0.428857613	0.917	FALSE	FALSE	0.715	-0.358	0.358
404	tr|A0A5F9DPU4|A0A5F9DPU4_RABIT	tr|A0A5F9DPU4|A0A5F9DPU4_RABIT	0.060012399	0.819	FALSE	FALSE	0.598	-0.299	0.299
405	tr|A0A5F9DPZ2|A0A5F9DPZ2_RABIT	tr|A0A5F9DPZ2|A0A5F9DPZ2_RABIT	0.002325927	0.265	FALSE	FALSE	1.48	-0.738	0.738
406	tr|A0A5F9DQ17|A0A5F9DQ17_RABIT	tr|A0A5F9DQ17|A0A5F9DQ17_RABIT	0.037116767	0.776	FALSE	FALSE	0.774	-0.387	0.387
407	tr|A0A5F9DQB1|A0A5F9DQB1_RABIT	tr|A0A5F9DQB1|A0A5F9DQB1_RABIT	0.172674378	0.882	FALSE	FALSE	0.399	-0.199	0.199
408	tr|A0A5F9DQF7|A0A5F9DQF7_RABIT	tr|A0A5F9DQF7|A0A5F9DQF7_RABIT	0.6482927	0.929	FALSE	FALSE	-0.341	0.171	-0.171
409	tr|A0A5F9DQR7|A0A5F9DQR7_RABIT	tr|A0A5F9DQR7|A0A5F9DQR7_RABIT	0.614829823	0.928	FALSE	FALSE	-0.145	0.0723	-0.0723
410	tr|A0A5F9DR45|A0A5F9DR45_RABIT	tr|A0A5F9DR45|A0A5F9DR45_RABIT	0.015404693	0.663	FALSE	FALSE	-1.8	0.899	-0.899
411	tr|A0A5F9DR91|A0A5F9DR91_RABIT	tr|A0A5F9DR91|A0A5F9DR91_RABIT	0.70499918	0.932	FALSE	FALSE	0.162	-0.081	0.081
412	tr|A0A5F9DRG0|A0A5F9DRG0_RABIT	tr|A0A5F9DRG0|A0A5F9DRG0_RABIT	0.229161885	0.895	FALSE	FALSE	0.484	-0.242	0.242
413	tr|A0A5F9DRL6|A0A5F9DRL6_RABIT	tr|A0A5F9DRL6|A0A5F9DRL6_RABIT	0.448567189	0.918	FALSE	FALSE	-0.28	0.14	-0.14
414	tr|A0A5F9DRL9|A0A5F9DRL9_RABIT	tr|A0A5F9DRL9|A0A5F9DRL9_RABIT	0.024829095	0.73	FALSE	FALSE	1.02	-0.508	0.508
415	tr|A0A5F9DRP1|A0A5F9DRP1_RABIT	tr|A0A5F9DRP1|A0A5F9DRP1_RABIT	0.804068004	0.935	FALSE	FALSE	0.0605	-0.0302	0.0302
416	tr|A0A5F9DRT0|A0A5F9DRT0_RABIT	tr|A0A5F9DRT0|A0A5F9DRT0_RABIT	0.043166516	0.79	FALSE	FALSE	0.732	-0.366	0.366
417	tr|A0A5F9DRX2|A0A5F9DRX2_RABIT	tr|A0A5F9DRX2|A0A5F9DRX2_RABIT	0.020076696	0.702	FALSE	FALSE	1.68	-0.838	0.838
418	tr|A0A5F9DS44|A0A5F9DS44_RABIT	tr|A0A5F9DS44|A0A5F9DS44_RABIT	0.263933408	0.9	FALSE	FALSE	-0.395	0.197	-0.197
419	tr|A0A5F9DS95|A0A5F9DS95_RABIT	tr|A0A5F9DS95|A0A5F9DS95_RABIT	0.0087987	0.562	FALSE	FALSE	4.98	-2.49	2.49
420	tr|A0A5F9DSA7|A0A5F9DSA7_RABIT	tr|A0A5F9DSA7|A0A5F9DSA7_RABIT	0.196236512	0.888	FALSE	FALSE	0.711	-0.355	0.355
421	tr|A0A5F9DSQ7|A0A5F9DSQ7_RABIT	tr|A0A5F9DSQ7|A0A5F9DSQ7_RABIT	0.081347631	0.841	FALSE	FALSE	0.878	-0.439	0.439
422	tr|A0A5F9DSW5|A0A5F9DSW5_RABIT	tr|A0A5F9DSW5|A0A5F9DSW5_RABIT	0.100270631	0.854	FALSE	FALSE	-0.569	0.284	-0.284
423	tr|A0A5F9DT28|A0A5F9DT28_RABIT	tr|A0A5F9DT28|A0A5F9DT28_RABIT	0.470083861	0.92	FALSE	FALSE	-0.309	0.154	-0.154
424	tr|A0A5F9DT69|A0A5F9DT69_RABIT	tr|A0A5F9DT69|A0A5F9DT69_RABIT	0.441287997	0.918	FALSE	FALSE	-0.28	0.14	-0.14
425	tr|A0A5F9DTD6|A0A5F9DTD6_RABIT	tr|A0A5F9DTD6|A0A5F9DTD6_RABIT	0.655854621	0.93	FALSE	FALSE	-0.146	0.0732	-0.0732
426	tr|A0A5F9DTE8|A0A5F9DTE8_RABIT	tr|A0A5F9DTE8|A0A5F9DTE8_RABIT	0.024267262	0.727	FALSE	FALSE	0.741	-0.371	0.371
427	tr|A0A5F9DTX6|A0A5F9DTX6_RABIT	tr|A0A5F9DTX6|A0A5F9DTX6_RABIT	0.657500479	0.93	FALSE	FALSE	0.177	-0.0887	0.0887
428	tr|A0A5F9DU56|A0A5F9DU56_RABIT	tr|A0A5F9DU56|A0A5F9DU56_RABIT	0.005144947	0.446	FALSE	FALSE	3.12	-1.56	1.56
429	tr|A0A5F9DUE9|A0A5F9DUE9_RABIT	tr|A0A5F9DUE9|A0A5F9DUE9_RABIT	0.552928409	0.925	FALSE	FALSE	0.37	-0.185	0.185
430	tr|A0A5F9DUG2|A0A5F9DUG2_RABIT	tr|A0A5F9DUG2|A0A5F9DUG2_RABIT	0.009705798	0.581	FALSE	FALSE	-2.73	1.36	-1.36
431	tr|A0A5F9DUI9|A0A5F9DUI9_RABIT	tr|A0A5F9DUI9|A0A5F9DUI9_RABIT	0.707716566	0.932	FALSE	FALSE	0.12	-0.0598	0.0598
432	tr|A0A5F9DVN5|A0A5F9DVN5_RABIT	tr|A0A5F9DVN5|A0A5F9DVN5_RABIT	0.526275961	0.923	FALSE	FALSE	-0.188	0.094	-0.094
433	tr|A0A5S8H548|A0A5S8H548_RABIT	tr|A0A5S8H548|A0A5S8H548_RABIT	0.496762709	0.922	FALSE	FALSE	-0.574	0.287	-0.287
434	tr|A0A5S8I4G7|A0A5S8I4G7_RABIT	tr|A0A5S8I4G7|A0A5S8I4G7_RABIT	0.054615572	0.811	FALSE	FALSE	1.15	-0.576	0.576
435	tr|B6V9S9|B6V9S9_RABIT	tr|B6V9S9|B6V9S9_RABIT	0.414904103	0.916	FALSE	FALSE	0.299	-0.149	0.149
436	tr|B7NZF1|B7NZF1_RABIT	tr|B7NZF1|B7NZF1_RABIT	0.012942029	0.634	FALSE	FALSE	-1.33	0.666	-0.666
437	tr|B7NZN9|B7NZN9_RABIT	tr|B7NZN9|B7NZN9_RABIT	0.152113134	0.876	FALSE	FALSE	-0.923	0.461	-0.461
438	tr|G1SCD7|G1SCD7_RABIT	tr|G1SCD7|G1SCD7_RABIT	0.214353012	0.892	FALSE	FALSE	-0.477	0.239	-0.239
439	tr|G1SCE7|G1SCE7_RABIT	tr|G1SCE7|G1SCE7_RABIT	0.474041998	0.92	FALSE	FALSE	0.248	-0.124	0.124
440	tr|G1SCK0|G1SCK0_RABIT	tr|G1SCK0|G1SCK0_RABIT	0.061616984	0.821	FALSE	FALSE	0.853	-0.427	0.427
441	tr|G1SCK5|G1SCK5_RABIT	tr|G1SCK5|G1SCK5_RABIT	0.015009199	0.659	FALSE	FALSE	-2.04	1.02	-1.02
442	tr|G1SCN8|G1SCN8_RABIT	tr|G1SCN8|G1SCN8_RABIT	0.975271577	0.941	FALSE	FALSE	-0.0109	0.00545	-0.00545
443	tr|G1SCP8|G1SCP8_RABIT	tr|G1SCP8|G1SCP8_RABIT	0.302250864	0.905	FALSE	FALSE	-0.422	0.211	-0.211
444	tr|G1SCW7|G1SCW7_RABIT	tr|G1SCW7|G1SCW7_RABIT	0.61303534	0.928	FALSE	FALSE	0.163	-0.0814	0.0814
445	tr|G1SCY3|G1SCY3_RABIT	tr|G1SCY3|G1SCY3_RABIT	0.586093158	0.926	FALSE	FALSE	0.275	-0.137	0.137
446	tr|G1SDA8|G1SDA8_RABIT	tr|G1SDA8|G1SDA8_RABIT	0.289175216	0.904	FALSE	FALSE	1.32	-0.662	0.662
447	tr|G1SDA9|G1SDA9_RABIT	tr|G1SDA9|G1SDA9_RABIT	0.202343261	0.889	FALSE	FALSE	2.12	-1.06	1.06
448	tr|G1SDB0|G1SDB0_RABIT	tr|G1SDB0|G1SDB0_RABIT	0.848998469	0.937	FALSE	FALSE	-0.137	0.0685	-0.0685
449	tr|G1SDB3|G1SDB3_RABIT	tr|G1SDB3|G1SDB3_RABIT	0.778629371	0.934	FALSE	FALSE	-0.0896	0.0448	-0.0448
450	tr|G1SDD0|G1SDD0_RABIT	tr|G1SDD0|G1SDD0_RABIT	0.298839655	0.905	FALSE	FALSE	0.367	-0.184	0.184
451	tr|G1SDD6|G1SDD6_RABIT	tr|G1SDD6|G1SDD6_RABIT	0.018696787	0.692	FALSE	FALSE	-1.21	0.603	-0.603
452	tr|G1SDG2|G1SDG2_RABIT	tr|G1SDG2|G1SDG2_RABIT	0.121859729	0.865	FALSE	FALSE	-1.84	0.918	-0.918
453	tr|G1SDL3|G1SDL3_RABIT	tr|G1SDL3|G1SDL3_RABIT	0.015731251	0.666	FALSE	FALSE	-1.07	0.535	-0.535
454	tr|G1SDU8|G1SDU8_RABIT	tr|G1SDU8|G1SDU8_RABIT	0.576618412	0.926	FALSE	FALSE	0.175	-0.0873	0.0873
455	tr|G1SDV3|G1SDV3_RABIT	tr|G1SDV3|G1SDV3_RABIT	0.159012501	0.879	FALSE	FALSE	0.888	-0.444	0.444
456	tr|G1SE14|G1SE14_RABIT	tr|G1SE14|G1SE14_RABIT	0.578301435	0.926	FALSE	FALSE	-0.222	0.111	-0.111
457	tr|G1SE67|G1SE67_RABIT	tr|G1SE67|G1SE67_RABIT	0.180366401	0.884	FALSE	FALSE	0.541	-0.27	0.27
458	tr|G1SEF5|G1SEF5_RABIT	tr|G1SEF5|G1SEF5_RABIT	0.009214243	0.571	FALSE	FALSE	-1.85	0.923	-0.923
459	tr|G1SEJ4|G1SEJ4_RABIT	tr|G1SEJ4|G1SEJ4_RABIT	0.233362987	0.895	FALSE	FALSE	1.15	-0.574	0.574
460	tr|G1SEM0|G1SEM0_RABIT	tr|G1SEM0|G1SEM0_RABIT	0.33172134	0.908	FALSE	FALSE	0.379	-0.19	0.19
461	tr|G1SER3|G1SER3_RABIT	tr|G1SER3|G1SER3_RABIT	0.025685312	0.734	FALSE	FALSE	3.02	-1.51	1.51
462	tr|G1SES9|G1SES9_RABIT	tr|G1SES9|G1SES9_RABIT	0.002421471	0.271	FALSE	FALSE	-1.56	0.779	-0.779
463	tr|G1SF05|G1SF05_RABIT	tr|G1SF05|G1SF05_RABIT	0.969095704	0.94	FALSE	FALSE	0.0112	-0.00558	0.00558
464	tr|G1SF06|G1SF06_RABIT	tr|G1SF06|G1SF06_RABIT	0.065644977	0.825	FALSE	FALSE	1.09	-0.546	0.546
465	tr|G1SF10|G1SF10_RABIT	tr|G1SF10|G1SF10_RABIT	0.597750122	0.927	FALSE	FALSE	0.417	-0.209	0.209
466	tr|G1SF18|G1SF18_RABIT	tr|G1SF18|G1SF18_RABIT	0.400443152	0.915	FALSE	FALSE	-0.744	0.372	-0.372
467	tr|G1SFD2|G1SFD2_RABIT	tr|G1SFD2|G1SFD2_RABIT	0.062095886	0.821	FALSE	FALSE	0.613	-0.307	0.307
468	tr|G1SFD8|G1SFD8_RABIT	tr|G1SFD8|G1SFD8_RABIT	0.044462808	0.793	FALSE	FALSE	-0.737	0.368	-0.368
469	tr|G1SFH6|G1SFH6_RABIT	tr|G1SFH6|G1SFH6_RABIT	0.009145133	0.57	FALSE	FALSE	-1.14	0.569	-0.569
470	tr|G1SFL7|G1SFL7_RABIT	tr|G1SFL7|G1SFL7_RABIT	0.017536454	0.683	FALSE	FALSE	1.79	-0.893	0.893
471	tr|G1SFN1|G1SFN1_RABIT	tr|G1SFN1|G1SFN1_RABIT	0.005389074	0.457	FALSE	FALSE	-1.24	0.618	-0.618
472	tr|G1SFP0|G1SFP0_RABIT	tr|G1SFP0|G1SFP0_RABIT	0.933151462	0.939	FALSE	FALSE	0.0207	-0.0104	0.0104
473	tr|G1SFS8|G1SFS8_RABIT	tr|G1SFS8|G1SFS8_RABIT	0.629223984	0.929	FALSE	FALSE	0.133	-0.0666	0.0666
474	tr|G1SFV1|G1SFV1_RABIT	tr|G1SFV1|G1SFV1_RABIT	0.904149058	0.939	FALSE	FALSE	-0.0347	0.0174	-0.0174
475	tr|G1SFV7|G1SFV7_RABIT	tr|G1SFV7|G1SFV7_RABIT	0.09831715	0.853	FALSE	FALSE	-1.72	0.858	-0.858
476	tr|G1SFW1|G1SFW1_RABIT	tr|G1SFW1|G1SFW1_RABIT	0.247940415	0.898	FALSE	FALSE	0.436	-0.218	0.218
477	tr|G1SG11|G1SG11_RABIT	tr|G1SG11|G1SG11_RABIT	0.038612462	0.78	FALSE	FALSE	-1.62	0.811	-0.811
478	tr|G1SG42|G1SG42_RABIT	tr|G1SG42|G1SG42_RABIT	0.531321746	0.924	FALSE	FALSE	-0.167	0.0836	-0.0836
479	tr|G1SG72|G1SG72_RABIT	tr|G1SG72|G1SG72_RABIT	0.078697034	0.838	FALSE	FALSE	1.76	-0.88	0.88
480	tr|G1SG80|G1SG80_RABIT	tr|G1SG80|G1SG80_RABIT	0.133060526	0.87	FALSE	FALSE	-0.603	0.301	-0.301
481	tr|G1SGB5|G1SGB5_RABIT	tr|G1SGB5|G1SGB5_RABIT	0.48963565	0.921	FALSE	FALSE	-0.5	0.25	-0.25
482	tr|G1SGC2|G1SGC2_RABIT	tr|G1SGC2|G1SGC2_RABIT	0.414601224	0.916	FALSE	FALSE	0.591	-0.295	0.295
483	tr|G1SGG6|G1SGG6_RABIT	tr|G1SGG6|G1SGG6_RABIT	0.126495738	0.867	FALSE	FALSE	-0.883	0.441	-0.441
484	tr|G1SGH2|G1SGH2_RABIT	tr|G1SGH2|G1SGH2_RABIT	0.157770558	0.878	FALSE	FALSE	0.701	-0.351	0.351
485	tr|G1SGN5|G1SGN5_RABIT	tr|G1SGN5|G1SGN5_RABIT	0.014307344	0.651	FALSE	FALSE	-1.7	0.848	-0.848
486	tr|G1SGP1|G1SGP1_RABIT	tr|G1SGP1|G1SGP1_RABIT	0.339432335	0.909	FALSE	FALSE	1.22	-0.612	0.612
487	tr|G1SGR6|G1SGR6_RABIT	tr|G1SGR6|G1SGR6_RABIT	0.336527649	0.909	FALSE	FALSE	-0.435	0.217	-0.217
488	tr|G1SGX4|G1SGX4_RABIT	tr|G1SGX4|G1SGX4_RABIT	0.001132201	0.159	FALSE	FALSE	1.72	-0.859	0.859
489	tr|G1SH05|G1SH05_RABIT	tr|G1SH05|G1SH05_RABIT	0.566986891	0.926	FALSE	FALSE	0.194	-0.0972	0.0972
490	tr|G1SH26|G1SH26_RABIT	tr|G1SH26|G1SH26_RABIT	0.114551699	0.862	FALSE	FALSE	2.36	-1.18	1.18
491	tr|G1SH60|G1SH60_RABIT	tr|G1SH60|G1SH60_RABIT	0.844228877	0.937	FALSE	FALSE	0.063	-0.0315	0.0315
492	tr|G1SH63|G1SH63_RABIT	tr|G1SH63|G1SH63_RABIT	0.751878301	0.934	FALSE	FALSE	-0.104	0.0518	-0.0518
493	tr|G1SHC5|G1SHC5_RABIT	tr|G1SHC5|G1SHC5_RABIT	0.031360559	0.758	FALSE	FALSE	-0.876	0.438	-0.438
494	tr|G1SHF3|G1SHF3_RABIT	tr|G1SHF3|G1SHF3_RABIT	0.445082304	0.918	FALSE	FALSE	-0.264	0.132	-0.132
495	tr|G1SHG0|G1SHG0_RABIT	tr|G1SHG0|G1SHG0_RABIT	0.169796386	0.882	FALSE	FALSE	-0.651	0.325	-0.325
496	tr|G1SHI0|G1SHI0_RABIT	tr|G1SHI0|G1SHI0_RABIT	0.185706883	0.886	FALSE	FALSE	0.419	-0.209	0.209
497	tr|G1SHL8|G1SHL8_RABIT	tr|G1SHL8|G1SHL8_RABIT	0.011816511	0.618	FALSE	FALSE	2.69	-1.34	1.34
498	tr|G1SHS7|G1SHS7_RABIT	tr|G1SHS7|G1SHS7_RABIT	0.127298958	0.867	FALSE	FALSE	-0.583	0.291	-0.291
499	tr|G1SHU3|G1SHU3_RABIT	tr|G1SHU3|G1SHU3_RABIT	0.703370115	0.932	FALSE	FALSE	0.427	-0.213	0.213
500	tr|G1SHV9|G1SHV9_RABIT	tr|G1SHV9|G1SHV9_RABIT	0.017095367	0.679	FALSE	FALSE	0.827	-0.413	0.413
501	tr|G1SHZ8|G1SHZ8_RABIT	tr|G1SHZ8|G1SHZ8_RABIT	0.983784785	0.941	FALSE	FALSE	0.00558	-0.00279	0.00279
502	tr|G1SI29|G1SI29_RABIT	tr|G1SI29|G1SI29_RABIT	0.352532446	0.911	FALSE	FALSE	-0.263	0.132	-0.132
503	tr|G1SI54|G1SI54_RABIT	tr|G1SI54|G1SI54_RABIT	0.379186168	0.913	FALSE	FALSE	-0.34	0.17	-0.17
504	tr|G1SIA4|G1SIA4_RABIT	tr|G1SIA4|G1SIA4_RABIT	0.855625634	0.937	FALSE	FALSE	-0.0748	0.0374	-0.0374
505	tr|G1SIB9|G1SIB9_RABIT	tr|G1SIB9|G1SIB9_RABIT	0.047111454	0.798	FALSE	FALSE	-0.658	0.329	-0.329
506	tr|G1SIF2|G1SIF2_RABIT	tr|G1SIF2|G1SIF2_RABIT	0.705517796	0.932	FALSE	FALSE	0.141	-0.0707	0.0707
507	tr|G1SIJ2|G1SIJ2_RABIT	tr|G1SIJ2|G1SIJ2_RABIT	0.590469502	0.927	FALSE	FALSE	-0.139	0.0696	-0.0696
508	tr|G1SIJ7|G1SIJ7_RABIT	tr|G1SIJ7|G1SIJ7_RABIT	0.301762095	0.905	FALSE	FALSE	-0.4	0.2	-0.2
509	tr|G1SIK0|G1SIK0_RABIT	tr|G1SIK0|G1SIK0_RABIT	0.007716484	0.535	FALSE	FALSE	-1.32	0.659	-0.659
510	tr|G1SIP1|G1SIP1_RABIT	tr|G1SIP1|G1SIP1_RABIT	0.053327362	0.809	FALSE	FALSE	-0.947	0.474	-0.474
511	tr|G1SIT9|G1SIT9_RABIT	tr|G1SIT9|G1SIT9_RABIT	0.101198756	0.854	FALSE	FALSE	-1.77	0.887	-0.887
512	tr|G1SIV7|G1SIV7_RABIT	tr|G1SIV7|G1SIV7_RABIT	0.305933463	0.906	FALSE	FALSE	0.396	-0.198	0.198
513	tr|G1SIW1|G1SIW1_RABIT	tr|G1SIW1|G1SIW1_RABIT	0.202720041	0.889	FALSE	FALSE	0.441	-0.22	0.22
514	tr|G1SIW7|G1SIW7_RABIT	tr|G1SIW7|G1SIW7_RABIT	0.44644074	0.918	FALSE	FALSE	0.319	-0.16	0.16
515	tr|G1SIW8|G1SIW8_RABIT	tr|G1SIW8|G1SIW8_RABIT	0.120323945	0.864	FALSE	FALSE	0.485	-0.243	0.243
516	tr|G1SIY9|G1SIY9_RABIT	tr|G1SIY9|G1SIY9_RABIT	0.028417562	0.747	FALSE	FALSE	-0.755	0.378	-0.378
517	tr|G1SIZ2|G1SIZ2_RABIT	tr|G1SIZ2|G1SIZ2_RABIT	0.087122283	0.845	FALSE	FALSE	-0.824	0.412	-0.412
518	tr|G1SJB4|G1SJB4_RABIT	tr|G1SJB4|G1SJB4_RABIT	0.260907674	0.9	FALSE	FALSE	-0.349	0.174	-0.174
519	tr|G1SJI5|G1SJI5_RABIT	tr|G1SJI5|G1SJI5_RABIT	0.13680506	0.871	FALSE	FALSE	-1.9	0.95	-0.95
520	tr|G1SJJ9|G1SJJ9_RABIT	tr|G1SJJ9|G1SJJ9_RABIT	0.002143371	0.254	FALSE	FALSE	-1.65	0.826	-0.826
521	tr|G1SJM1|G1SJM1_RABIT	tr|G1SJM1|G1SJM1_RABIT	0.00753997	0.53	FALSE	FALSE	-2.5	1.25	-1.25
522	tr|G1SJQ8|G1SJQ8_RABIT	tr|G1SJQ8|G1SJQ8_RABIT	0.056657488	0.814	FALSE	FALSE	5.09	-2.54	2.54
523	tr|G1SJX3|G1SJX3_RABIT	tr|G1SJX3|G1SJX3_RABIT	0.083798358	0.843	FALSE	FALSE	-1.58	0.791	-0.791
524	tr|G1SJY8|G1SJY8_RABIT	tr|G1SJY8|G1SJY8_RABIT	0.847439355	0.937	FALSE	FALSE	0.0874	-0.0437	0.0437
525	tr|G1SJZ8|G1SJZ8_RABIT	tr|G1SJZ8|G1SJZ8_RABIT	0.678601805	0.931	FALSE	FALSE	0.116	-0.0578	0.0578
526	tr|G1SK00|G1SK00_RABIT	tr|G1SK00|G1SK00_RABIT	0.091160366	0.848	FALSE	FALSE	-1.63	0.814	-0.814
527	tr|G1SK22|G1SK22_RABIT	tr|G1SK22|G1SK22_RABIT	0.136696542	0.871	FALSE	FALSE	0.989	-0.495	0.495
528	tr|G1SK48|G1SK48_RABIT	tr|G1SK48|G1SK48_RABIT	0.536032391	0.924	FALSE	FALSE	0.193	-0.0963	0.0963
529	tr|G1SK52|G1SK52_RABIT	tr|G1SK52|G1SK52_RABIT	0.45282073	0.919	FALSE	FALSE	0.25	-0.125	0.125
530	tr|G1SK67|G1SK67_RABIT	tr|G1SK67|G1SK67_RABIT	0.082082535	0.841	FALSE	FALSE	1.68	-0.838	0.838
531	tr|G1SKD9|G1SKD9_RABIT	tr|G1SKD9|G1SKD9_RABIT	0.136440307	0.871	FALSE	FALSE	0.468	-0.234	0.234
532	tr|G1SKF7|G1SKF7_RABIT	tr|G1SKF7|G1SKF7_RABIT	0.185479049	0.886	FALSE	FALSE	-0.482	0.241	-0.241
533	tr|G1SKJ4|G1SKJ4_RABIT	tr|G1SKJ4|G1SKJ4_RABIT	0.246232591	0.897	FALSE	FALSE	0.719	-0.359	0.359
534	tr|G1SKJ7|G1SKJ7_RABIT	tr|G1SKJ7|G1SKJ7_RABIT	0.00736321	0.525	FALSE	FALSE	1.03	-0.517	0.517
535	tr|G1SKL7|G1SKL7_RABIT	tr|G1SKL7|G1SKL7_RABIT	0.183725847	0.885	FALSE	FALSE	-0.399	0.2	-0.2
536	tr|G1SKM5|G1SKM5_RABIT	tr|G1SKM5|G1SKM5_RABIT	0.033633214	0.765	FALSE	FALSE	1.06	-0.532	0.532
537	tr|G1SKN0|G1SKN0_RABIT	tr|G1SKN0|G1SKN0_RABIT	0.395791113	0.914	FALSE	FALSE	-0.265	0.133	-0.133
538	tr|G1SKN7|G1SKN7_RABIT	tr|G1SKN7|G1SKN7_RABIT	0.013432418	0.64	FALSE	FALSE	3.24	-1.62	1.62
539	tr|G1SKT3|G1SKT3_RABIT	tr|G1SKT3|G1SKT3_RABIT	0.068214433	0.828	FALSE	FALSE	1.42	-0.711	0.711
540	tr|G1SKT4|G1SKT4_RABIT	tr|G1SKT4|G1SKT4_RABIT	0.071255985	0.831	FALSE	FALSE	-0.651	0.325	-0.325
541	tr|G1SKV7|G1SKV7_RABIT	tr|G1SKV7|G1SKV7_RABIT	0.532840381	0.924	FALSE	FALSE	-0.201	0.101	-0.101
542	tr|G1SL41|G1SL41_RABIT	tr|G1SL41|G1SL41_RABIT	0.265220247	0.9	FALSE	FALSE	-0.322	0.161	-0.161
543	tr|G1SL42|G1SL42_RABIT	tr|G1SL42|G1SL42_RABIT	0.593863547	0.927	FALSE	FALSE	-0.246	0.123	-0.123
544	tr|G1SL60|G1SL60_RABIT	tr|G1SL60|G1SL60_RABIT	0.011691999	0.616	FALSE	FALSE	-1.95	0.974	-0.974
545	tr|G1SL80|G1SL80_RABIT	tr|G1SL80|G1SL80_RABIT	0.128214289	0.868	FALSE	FALSE	-0.46	0.23	-0.23
546	tr|G1SL94|G1SL94_RABIT	tr|G1SL94|G1SL94_RABIT	0.001618346	0.213	FALSE	FALSE	1.45	-0.724	0.724
547	tr|G1SL95|G1SL95_RABIT	tr|G1SL95|G1SL95_RABIT	0.795710889	0.935	FALSE	FALSE	0.159	-0.0797	0.0797
548	tr|G1SL97|G1SL97_RABIT	tr|G1SL97|G1SL97_RABIT	0.971825883	0.941	FALSE	FALSE	-0.0139	0.00696	-0.00696
549	tr|G1SLD5|G1SLD5_RABIT	tr|G1SLD5|G1SLD5_RABIT	0.692391573	0.931	FALSE	FALSE	-0.133	0.0663	-0.0663
550	tr|G1SLD6|G1SLD6_RABIT	tr|G1SLD6|G1SLD6_RABIT	0.404025924	0.915	FALSE	FALSE	0.221	-0.11	0.11
551	tr|G1SLF1|G1SLF1_RABIT	tr|G1SLF1|G1SLF1_RABIT	0.894372811	0.938	FALSE	FALSE	-0.036	0.018	-0.018
552	tr|G1SLI8|G1SLI8_RABIT	tr|G1SLI8|G1SLI8_RABIT	0.916527385	0.939	FALSE	FALSE	0.0317	-0.0158	0.0158
553	tr|G1SLJ8|G1SLJ8_RABIT	tr|G1SLJ8|G1SLJ8_RABIT	0.174162974	0.883	FALSE	FALSE	-0.515	0.258	-0.258
554	tr|G1SLK2|G1SLK2_RABIT	tr|G1SLK2|G1SLK2_RABIT	0.007428954	0.527	FALSE	FALSE	1.53	-0.763	0.763
555	tr|G1SLK6|G1SLK6_RABIT	tr|G1SLK6|G1SLK6_RABIT	0.000610269	0.0906	FALSE	FALSE	2.19	-1.09	1.09
556	tr|G1SLL6|G1SLL6_RABIT	tr|G1SLL6|G1SLL6_RABIT	0.002483007	0.276	FALSE	FALSE	-3.8	1.9	-1.9
557	tr|G1SLQ3|G1SLQ3_RABIT	tr|G1SLQ3|G1SLQ3_RABIT	0.032665936	0.762	FALSE	FALSE	-3.93	1.97	-1.97
558	tr|G1SLQ4|G1SLQ4_RABIT	tr|G1SLQ4|G1SLQ4_RABIT	0.789101973	0.935	FALSE	FALSE	0.102	-0.0511	0.0511
559	tr|G1SM08|G1SM08_RABIT	tr|G1SM08|G1SM08_RABIT	0.498491654	0.922	FALSE	FALSE	-0.222	0.111	-0.111
560	tr|G1SM50|G1SM50_RABIT	tr|G1SM50|G1SM50_RABIT	0.076406213	0.836	FALSE	FALSE	2.8	-1.4	1.4
561	tr|G1SM52|G1SM52_RABIT	tr|G1SM52|G1SM52_RABIT	0.045561065	0.795	FALSE	FALSE	2.05	-1.03	1.03
562	tr|G1SM77|G1SM77_RABIT	tr|G1SM77|G1SM77_RABIT	0.021651866	0.713	FALSE	FALSE	1.01	-0.503	0.503
563	tr|G1SM91|G1SM91_RABIT	tr|G1SM91|G1SM91_RABIT	0.649185068	0.929	FALSE	FALSE	-0.233	0.116	-0.116
564	tr|G1SMA4|G1SMA4_RABIT	tr|G1SMA4|G1SMA4_RABIT	0.957595102	0.94	FALSE	FALSE	-0.0436	0.0218	-0.0218
565	tr|G1SMB0|G1SMB0_RABIT	tr|G1SMB0|G1SMB0_RABIT	0.027952219	0.745	FALSE	FALSE	-1.06	0.528	-0.528
566	tr|G1SMG0|G1SMG0_RABIT	tr|G1SMG0|G1SMG0_RABIT	0.674121138	0.93	FALSE	FALSE	-0.226	0.113	-0.113
567	tr|G1SMM0|G1SMM0_RABIT	tr|G1SMM0|G1SMM0_RABIT	0.943077862	0.94	FALSE	FALSE	-0.026	0.013	-0.013
568	tr|G1SMM6|G1SMM6_RABIT	tr|G1SMM6|G1SMM6_RABIT	0.628435239	0.928	FALSE	FALSE	-0.152	0.076	-0.076
569	tr|G1SMR7|G1SMR7_RABIT	tr|G1SMR7|G1SMR7_RABIT	0.003276513	0.34	FALSE	FALSE	1.24	-0.622	0.622
570	tr|G1SMS3|G1SMS3_RABIT	tr|G1SMS3|G1SMS3_RABIT	0.134551986	0.87	FALSE	FALSE	0.461	-0.231	0.231
571	tr|G1SMT7|G1SMT7_RABIT	tr|G1SMT7|G1SMT7_RABIT	0.148061538	0.875	FALSE	FALSE	0.446	-0.223	0.223
572	tr|G1SMV9|G1SMV9_RABIT	tr|G1SMV9|G1SMV9_RABIT	0.251058515	0.898	FALSE	FALSE	0.303	-0.151	0.151
573	tr|G1SMY1|G1SMY1_RABIT	tr|G1SMY1|G1SMY1_RABIT	0.768621149	0.934	FALSE	FALSE	0.103	-0.0514	0.0514
574	tr|G1SMY3|G1SMY3_RABIT	tr|G1SMY3|G1SMY3_RABIT	0.6003832	0.927	FALSE	FALSE	0.274	-0.137	0.137
575	tr|G1SMY7|G1SMY7_RABIT	tr|G1SMY7|G1SMY7_RABIT	0.137686308	0.871	FALSE	FALSE	0.549	-0.274	0.274
576	tr|G1SMZ2|G1SMZ2_RABIT	tr|G1SMZ2|G1SMZ2_RABIT	0.413736346	0.916	FALSE	FALSE	0.353	-0.177	0.177
577	tr|G1SN05|G1SN05_RABIT	tr|G1SN05|G1SN05_RABIT	0.503216773	0.922	FALSE	FALSE	0.179	-0.0895	0.0895
578	tr|G1SN09|G1SN09_RABIT	tr|G1SN09|G1SN09_RABIT	0.061491929	0.82	FALSE	FALSE	0.696	-0.348	0.348
579	tr|G1SN11|G1SN11_RABIT	tr|G1SN11|G1SN11_RABIT	0.011547921	0.614	FALSE	FALSE	3.65	-1.82	1.82
580	tr|G1SN14|G1SN14_RABIT	tr|G1SN14|G1SN14_RABIT	0.014801676	0.656	FALSE	FALSE	1.4	-0.7	0.7
581	tr|G1SN16|G1SN16_RABIT	tr|G1SN16|G1SN16_RABIT	0.026226768	0.737	FALSE	FALSE	-2.08	1.04	-1.04
582	tr|G1SN21|G1SN21_RABIT	tr|G1SN21|G1SN21_RABIT	0.332930556	0.909	FALSE	FALSE	-0.323	0.162	-0.162
583	tr|G1SN77|G1SN77_RABIT	tr|G1SN77|G1SN77_RABIT	0.08150432	0.841	FALSE	FALSE	-0.959	0.48	-0.48
584	tr|G1SNB1|G1SNB1_RABIT	tr|G1SNB1|G1SNB1_RABIT	0.035455933	0.771	FALSE	FALSE	-0.877	0.439	-0.439
585	tr|G1SNB4|G1SNB4_RABIT	tr|G1SNB4|G1SNB4_RABIT	0.520536482	0.923	FALSE	FALSE	0.765	-0.383	0.383
586	tr|G1SNH7|G1SNH7_RABIT	tr|G1SNH7|G1SNH7_RABIT	0.261898334	0.9	FALSE	FALSE	-0.449	0.224	-0.224
587	tr|G1SNJ7|G1SNJ7_RABIT	tr|G1SNJ7|G1SNJ7_RABIT	0.05127489	0.806	FALSE	FALSE	0.758	-0.379	0.379
588	tr|G1SNS0|G1SNS0_RABIT	tr|G1SNS0|G1SNS0_RABIT	0.010385445	0.594	FALSE	FALSE	1.36	-0.681	0.681
589	tr|G1SNS5|G1SNS5_RABIT	tr|G1SNS5|G1SNS5_RABIT	0.495679424	0.922	FALSE	FALSE	-0.198	0.0992	-0.0992
590	tr|G1SNY0|G1SNY0_RABIT	tr|G1SNY0|G1SNY0_RABIT	0.997343159	0.941	FALSE	FALSE	0.00166	-0.000828	0.000828
591	tr|G1SP32|G1SP32_RABIT	tr|G1SP32|G1SP32_RABIT	0.085752025	0.844	FALSE	FALSE	-0.687	0.344	-0.344
592	tr|G1SP40|G1SP40_RABIT	tr|G1SP40|G1SP40_RABIT	0.538427561	0.924	FALSE	FALSE	0.215	-0.107	0.107
593	tr|G1SP51|G1SP51_RABIT	tr|G1SP51|G1SP51_RABIT	0.384453707	0.913	FALSE	FALSE	0.495	-0.248	0.248
594	tr|G1SP54|G1SP54_RABIT	tr|G1SP54|G1SP54_RABIT	0.221358144	0.893	FALSE	FALSE	-0.416	0.208	-0.208
595	tr|G1SP80|G1SP80_RABIT	tr|G1SP80|G1SP80_RABIT	0.031175066	0.757	FALSE	FALSE	1.01	-0.504	0.504
596	tr|G1SPB6|G1SPB6_RABIT	tr|G1SPB6|G1SPB6_RABIT	0.008653202	0.559	FALSE	FALSE	3.3	-1.65	1.65
597	tr|G1SPC7|G1SPC7_RABIT	tr|G1SPC7|G1SPC7_RABIT	0.201941641	0.889	FALSE	FALSE	0.826	-0.413	0.413
598	tr|G1SPF9|G1SPF9_RABIT	tr|G1SPF9|G1SPF9_RABIT	0.016445877	0.673	FALSE	FALSE	-2.89	1.45	-1.45
599	tr|G1SPK4|G1SPK4_RABIT	tr|G1SPK4|G1SPK4_RABIT	0.068146714	0.828	FALSE	FALSE	0.654	-0.327	0.327
600	tr|G1SPR2|G1SPR2_RABIT	tr|G1SPR2|G1SPR2_RABIT	0.554463106	0.925	FALSE	FALSE	-0.378	0.189	-0.189
601	tr|G1SPR5|G1SPR5_RABIT	tr|G1SPR5|G1SPR5_RABIT	0.033422904	0.765	FALSE	FALSE	-1.23	0.615	-0.615
602	tr|G1SPS5|G1SPS5_RABIT	tr|G1SPS5|G1SPS5_RABIT	0.093564639	0.85	FALSE	FALSE	-0.496	0.248	-0.248
603	tr|G1SPT2|G1SPT2_RABIT	tr|G1SPT2|G1SPT2_RABIT	0.055984064	0.813	FALSE	FALSE	-0.739	0.369	-0.369
604	tr|G1SPY9|G1SPY9_RABIT	tr|G1SPY9|G1SPY9_RABIT	0.11174501	0.86	FALSE	FALSE	-0.449	0.225	-0.225
605	tr|G1SPZ7|G1SPZ7_RABIT	tr|G1SPZ7|G1SPZ7_RABIT	0.749381002	0.933	FALSE	FALSE	0.108	-0.0539	0.0539
606	tr|G1SQ01|G1SQ01_RABIT	tr|G1SQ01|G1SQ01_RABIT	0.188161948	0.886	FALSE	FALSE	-0.431	0.216	-0.216
607	tr|G1SQ02|G1SQ02_RABIT	tr|G1SQ02|G1SQ02_RABIT	0.046439574	0.797	FALSE	FALSE	0.597	-0.299	0.299
608	tr|G1SQ22|G1SQ22_RABIT	tr|G1SQ22|G1SQ22_RABIT	0.22076349	0.893	FALSE	FALSE	0.836	-0.418	0.418
609	tr|G1SQ70|G1SQ70_RABIT	tr|G1SQ70|G1SQ70_RABIT	0.038828819	0.78	FALSE	FALSE	-1.05	0.526	-0.526
610	tr|G1SQA1|G1SQA1_RABIT	tr|G1SQA1|G1SQA1_RABIT	0.049715905	0.803	FALSE	FALSE	0.805	-0.402	0.402
611	tr|G1SQA8|G1SQA8_RABIT	tr|G1SQA8|G1SQA8_RABIT	0.083187021	0.842	FALSE	FALSE	-0.576	0.288	-0.288
612	tr|G1SQB1|G1SQB1_RABIT	tr|G1SQB1|G1SQB1_RABIT	0.307478723	0.906	FALSE	FALSE	0.321	-0.16	0.16
613	tr|G1SQG5|G1SQG5_RABIT	tr|G1SQG5|G1SQG5_RABIT	0.097091385	0.852	FALSE	FALSE	0.548	-0.274	0.274
614	tr|G1SQG6|G1SQG6_RABIT	tr|G1SQG6|G1SQG6_RABIT	0.003257393	0.339	FALSE	FALSE	-1.45	0.727	-0.727
615	tr|G1SQI7|G1SQI7_RABIT	tr|G1SQI7|G1SQI7_RABIT	0.518276177	0.923	FALSE	FALSE	0.25	-0.125	0.125
616	tr|G1SQK0|G1SQK0_RABIT	tr|G1SQK0|G1SQK0_RABIT	0.018899903	0.694	FALSE	FALSE	0.956	-0.478	0.478
617	tr|G1SQK1|G1SQK1_RABIT	tr|G1SQK1|G1SQK1_RABIT	0.215635078	0.892	FALSE	FALSE	-0.453	0.227	-0.227
618	tr|G1SQS1|G1SQS1_RABIT	tr|G1SQS1|G1SQS1_RABIT	0.273988604	0.902	FALSE	FALSE	-0.453	0.226	-0.226
619	tr|G1SQV5|G1SQV5_RABIT	tr|G1SQV5|G1SQV5_RABIT	0.001996691	0.244	FALSE	FALSE	1.85	-0.924	0.924
620	tr|G1SR03|G1SR03_RABIT	tr|G1SR03|G1SR03_RABIT	0.118156224	0.863	FALSE	FALSE	0.464	-0.232	0.232
621	tr|G1SR25|G1SR25_RABIT	tr|G1SR25|G1SR25_RABIT	0.558737731	0.925	FALSE	FALSE	-0.584	0.292	-0.292
622	tr|G1SR28|G1SR28_RABIT	tr|G1SR28|G1SR28_RABIT	0.406375288	0.915	FALSE	FALSE	-0.276	0.138	-0.138
623	tr|G1SR29|G1SR29_RABIT	tr|G1SR29|G1SR29_RABIT	0.465984338	0.92	FALSE	FALSE	0.192	-0.0959	0.0959
624	tr|G1SRD2|G1SRD2_RABIT	tr|G1SRD2|G1SRD2_RABIT	0.571296088	0.926	FALSE	FALSE	-0.214	0.107	-0.107
625	tr|G1SRD5|G1SRD5_RABIT	tr|G1SRD5|G1SRD5_RABIT	0.51415439	0.923	FALSE	FALSE	-0.247	0.123	-0.123
626	tr|G1SRE0|G1SRE0_RABIT	tr|G1SRE0|G1SRE0_RABIT	0.392877461	0.914	FALSE	FALSE	-0.309	0.154	-0.154
627	tr|G1SRF7|G1SRF7_RABIT	tr|G1SRF7|G1SRF7_RABIT	0.043592498	0.791	FALSE	FALSE	-0.694	0.347	-0.347
628	tr|G1SRH7|G1SRH7_RABIT	tr|G1SRH7|G1SRH7_RABIT	0.262681606	0.9	FALSE	FALSE	-2.15	1.07	-1.07
629	tr|G1SRH9|G1SRH9_RABIT	tr|G1SRH9|G1SRH9_RABIT	0.150176745	0.876	FALSE	FALSE	-0.667	0.333	-0.333
630	tr|G1SRL3|G1SRL3_RABIT	tr|G1SRL3|G1SRL3_RABIT	0.029602644	0.751	FALSE	FALSE	-0.805	0.402	-0.402
631	tr|G1SRY1|G1SRY1_RABIT	tr|G1SRY1|G1SRY1_RABIT	0.882111653	0.938	FALSE	FALSE	0.0493	-0.0246	0.0246
632	tr|G1SS18|G1SS18_RABIT	tr|G1SS18|G1SS18_RABIT	0.449941761	0.919	FALSE	FALSE	1.2	-0.602	0.602
633	tr|G1SS22|G1SS22_RABIT	tr|G1SS22|G1SS22_RABIT	0.234048885	0.895	FALSE	FALSE	-0.537	0.268	-0.268
634	tr|G1SS69|G1SS69_RABIT	tr|G1SS69|G1SS69_RABIT	0.017034496	0.678	FALSE	FALSE	-2.79	1.39	-1.39
635	tr|G1SS70|G1SS70_RABIT	tr|G1SS70|G1SS70_RABIT	0.869938328	0.938	FALSE	FALSE	-0.0506	0.0253	-0.0253
636	tr|G1SS85|G1SS85_RABIT	tr|G1SS85|G1SS85_RABIT	0.018806161	0.693	FALSE	FALSE	4.93	-2.47	2.47
637	tr|G1SS91|G1SS91_RABIT	tr|G1SS91|G1SS91_RABIT	0.827487342	0.936	FALSE	FALSE	0.118	-0.0592	0.0592
638	tr|G1SSA2|G1SSA2_RABIT	tr|G1SSA2|G1SSA2_RABIT	0.00515498	0.446	FALSE	FALSE	1.14	-0.568	0.568
639	tr|G1SSB3|G1SSB3_RABIT	tr|G1SSB3|G1SSB3_RABIT	0.003296489	0.342	FALSE	FALSE	-1.61	0.803	-0.803
640	tr|G1SSC9|G1SSC9_RABIT	tr|G1SSC9|G1SSC9_RABIT	0.839580819	0.937	FALSE	FALSE	0.0927	-0.0463	0.0463
641	tr|G1SSJ7|G1SSJ7_RABIT	tr|G1SSJ7|G1SSJ7_RABIT	0.006644654	0.503	FALSE	FALSE	3.32	-1.66	1.66
642	tr|G1SSK8|G1SSK8_RABIT	tr|G1SSK8|G1SSK8_RABIT	0.13586932	0.871	FALSE	FALSE	-0.974	0.487	-0.487
643	tr|G1SSL0|G1SSL0_RABIT	tr|G1SSL0|G1SSL0_RABIT	0.541940861	0.924	FALSE	FALSE	-0.204	0.102	-0.102
644	tr|G1SSL9|G1SSL9_RABIT	tr|G1SSL9|G1SSL9_RABIT	0.83567583	0.936	FALSE	FALSE	-0.0626	0.0313	-0.0313
645	tr|G1SSR3|G1SSR3_RABIT	tr|G1SSR3|G1SSR3_RABIT	0.092667037	0.849	FALSE	FALSE	0.527	-0.264	0.264
646	tr|G1SSR8|G1SSR8_RABIT	tr|G1SSR8|G1SSR8_RABIT	0.168663678	0.881	FALSE	FALSE	0.377	-0.188	0.188
647	tr|G1SSX2|G1SSX2_RABIT	tr|G1SSX2|G1SSX2_RABIT	0.048533179	0.801	FALSE	FALSE	0.866	-0.433	0.433
648	tr|G1SSX5|G1SSX5_RABIT	tr|G1SSX5|G1SSX5_RABIT	0.000398588	0.0522	FALSE	FALSE	2.6	-1.3	1.3
649	tr|G1SSY8|G1SSY8_RABIT	tr|G1SSY8|G1SSY8_RABIT	0.009766502	0.583	FALSE	FALSE	-1.52	0.76	-0.76
650	tr|G1SSZ8|G1SSZ8_RABIT	tr|G1SSZ8|G1SSZ8_RABIT	0.989599883	0.941	FALSE	FALSE	-0.00902	0.00451	-0.00451
651	tr|G1ST15|G1ST15_RABIT	tr|G1ST15|G1ST15_RABIT	0.063800119	0.823	FALSE	FALSE	-1.16	0.581	-0.581
652	tr|G1ST24|G1ST24_RABIT	tr|G1ST24|G1ST24_RABIT	0.004764412	0.428	FALSE	FALSE	4.57	-2.29	2.29
653	tr|G1ST34|G1ST34_RABIT	tr|G1ST34|G1ST34_RABIT	0.08423509	0.843	FALSE	FALSE	-0.709	0.354	-0.354
654	tr|G1ST90|G1ST90_RABIT	tr|G1ST90|G1ST90_RABIT	0.231711934	0.895	FALSE	FALSE	0.456	-0.228	0.228
655	tr|G1ST96|G1ST96_RABIT	tr|G1ST96|G1ST96_RABIT	0.705767905	0.932	FALSE	FALSE	0.128	-0.0642	0.0642
656	tr|G1STB6|G1STB6_RABIT	tr|G1STB6|G1STB6_RABIT	0.021311411	0.71	FALSE	FALSE	-3.67	1.83	-1.83
657	tr|G1STG2|G1STG2_RABIT	tr|G1STG2|G1STG2_RABIT	0.027469761	0.743	FALSE	FALSE	0.824	-0.412	0.412
658	tr|G1STH0|G1STH0_RABIT	tr|G1STH0|G1STH0_RABIT	0.385445638	0.914	FALSE	FALSE	0.306	-0.153	0.153
659	tr|G1STJ2|G1STJ2_RABIT	tr|G1STJ2|G1STJ2_RABIT	0.31627219	0.907	FALSE	FALSE	-1.22	0.608	-0.608
660	tr|G1STJ4|G1STJ4_RABIT	tr|G1STJ4|G1STJ4_RABIT	0.030501749	0.755	FALSE	FALSE	-1.4	0.701	-0.701
661	tr|G1STM6|G1STM6_RABIT	tr|G1STM6|G1STM6_RABIT	0.770850253	0.934	FALSE	FALSE	0.105	-0.0527	0.0527
662	tr|G1STP0|G1STP0_RABIT	tr|G1STP0|G1STP0_RABIT	0.103764691	0.856	FALSE	FALSE	0.516	-0.258	0.258
663	tr|G1STS0|G1STS0_RABIT	tr|G1STS0|G1STS0_RABIT	0.250148286	0.898	FALSE	FALSE	-1.07	0.536	-0.536
664	tr|G1STT3|G1STT3_RABIT	tr|G1STT3|G1STT3_RABIT	0.066606854	0.826	FALSE	FALSE	-2	0.999	-0.999
665	tr|G1STT8|G1STT8_RABIT	tr|G1STT8|G1STT8_RABIT	0.048635999	0.801	FALSE	FALSE	-0.684	0.342	-0.342
666	tr|G1STW0|G1STW0_RABIT	tr|G1STW0|G1STW0_RABIT	0.014912873	0.658	FALSE	FALSE	1.12	-0.559	0.559
667	tr|G1STY0|G1STY0_RABIT	tr|G1STY0|G1STY0_RABIT	0.247341604	0.898	FALSE	FALSE	0.405	-0.203	0.203
668	tr|G1SU01|G1SU01_RABIT	tr|G1SU01|G1SU01_RABIT	0.344943727	0.91	FALSE	FALSE	-0.37	0.185	-0.185
669	tr|G1SU45|G1SU45_RABIT	tr|G1SU45|G1SU45_RABIT	0.039790918	0.783	FALSE	FALSE	-3.63	1.82	-1.82
670	tr|G1SU71|G1SU71_RABIT	tr|G1SU71|G1SU71_RABIT	0.012979988	0.634	FALSE	FALSE	1.12	-0.56	0.56
671	tr|G1SU82|G1SU82_RABIT	tr|G1SU82|G1SU82_RABIT	0.135556391	0.871	FALSE	FALSE	-1.8	0.898	-0.898
672	tr|G1SU89|G1SU89_RABIT	tr|G1SU89|G1SU89_RABIT	0.252671381	0.898	FALSE	FALSE	0.333	-0.167	0.167
673	tr|G1SUC8|G1SUC8_RABIT	tr|G1SUC8|G1SUC8_RABIT	0.019703111	0.7	FALSE	FALSE	2.66	-1.33	1.33
674	tr|G1SUI9|G1SUI9_RABIT	tr|G1SUI9|G1SUI9_RABIT	0.003393101	0.348	FALSE	FALSE	-1.48	0.738	-0.738
675	tr|G1SUP9|G1SUP9_RABIT	tr|G1SUP9|G1SUP9_RABIT	0.161375899	0.879	FALSE	FALSE	-0.512	0.256	-0.256
676	tr|G1SUQ9|G1SUQ9_RABIT	tr|G1SUQ9|G1SUQ9_RABIT	0.016254084	0.671	FALSE	FALSE	-0.935	0.467	-0.467
677	tr|G1SUR4|G1SUR4_RABIT	tr|G1SUR4|G1SUR4_RABIT	0.040792084	0.785	FALSE	FALSE	-0.884	0.442	-0.442
678	tr|G1SUT9|G1SUT9_RABIT	tr|G1SUT9|G1SUT9_RABIT	0.018246638	0.689	FALSE	FALSE	0.887	-0.444	0.444
679	tr|G1SUU7|G1SUU7_RABIT	tr|G1SUU7|G1SUU7_RABIT	0.233304322	0.895	FALSE	FALSE	0.41	-0.205	0.205
680	tr|G1SUY5|G1SUY5_RABIT	tr|G1SUY5|G1SUY5_RABIT	0.001253813	0.175	FALSE	FALSE	-1.38	0.692	-0.692
681	tr|G1SUY8|G1SUY8_RABIT	tr|G1SUY8|G1SUY8_RABIT	0.835239143	0.936	FALSE	FALSE	0.0997	-0.0499	0.0499
682	tr|G1SV03|G1SV03_RABIT	tr|G1SV03|G1SV03_RABIT	0.18139938	0.885	FALSE	FALSE	-0.527	0.264	-0.264
683	tr|G1SV13|G1SV13_RABIT	tr|G1SV13|G1SV13_RABIT	0.999079547	0.941	FALSE	FALSE	-0.000333	0.000167	-0.000167
684	tr|G1SV32|G1SV32_RABIT	tr|G1SV32|G1SV32_RABIT	0.516526091	0.923	FALSE	FALSE	0.304	-0.152	0.152
685	tr|G1SV41|G1SV41_RABIT	tr|G1SV41|G1SV41_RABIT	0.024978743	0.731	FALSE	FALSE	2.05	-1.03	1.03
686	tr|G1SVA3|G1SVA3_RABIT	tr|G1SVA3|G1SVA3_RABIT	0.007632737	0.533	FALSE	FALSE	1.98	-0.988	0.988
687	tr|G1SVB3|G1SVB3_RABIT	tr|G1SVB3|G1SVB3_RABIT	0.027751488	0.744	FALSE	FALSE	-3.79	1.89	-1.89
688	tr|G1SVD5|G1SVD5_RABIT	tr|G1SVD5|G1SVD5_RABIT	0.744859766	0.933	FALSE	FALSE	0.195	-0.0977	0.0977
689	tr|G1SVH0|G1SVH0_RABIT	tr|G1SVH0|G1SVH0_RABIT	0.004602164	0.42	FALSE	FALSE	1.16	-0.582	0.582
690	tr|G1SVL7|G1SVL7_RABIT	tr|G1SVL7|G1SVL7_RABIT	0.55858149	0.925	FALSE	FALSE	-0.325	0.162	-0.162
691	tr|G1SVP7|G1SVP7_RABIT	tr|G1SVP7|G1SVP7_RABIT	0.906871797	0.939	FALSE	FALSE	0.0477	-0.0238	0.0238
692	tr|G1SVW5|G1SVW5_RABIT	tr|G1SVW5|G1SVW5_RABIT	0.10135036	0.854	FALSE	FALSE	0.514	-0.257	0.257
693	tr|G1SW00|G1SW00_RABIT	tr|G1SW00|G1SW00_RABIT	0.014450814	0.652	FALSE	FALSE	1.99	-0.994	0.994
694	tr|G1SW24|G1SW24_RABIT	tr|G1SW24|G1SW24_RABIT	0.012392574	0.626	FALSE	FALSE	1.19	-0.594	0.594
695	tr|G1SW32|G1SW32_RABIT	tr|G1SW32|G1SW32_RABIT	0.096660126	0.852	FALSE	FALSE	-1.4	0.7	-0.7
696	tr|G1SW67|G1SW67_RABIT	tr|G1SW67|G1SW67_RABIT	0.178883869	0.884	FALSE	FALSE	-0.488	0.244	-0.244
697	tr|G1SWC0|G1SWC0_RABIT	tr|G1SWC0|G1SWC0_RABIT	0.285709197	0.903	FALSE	FALSE	0.331	-0.166	0.166
698	tr|G1SWD1|G1SWD1_RABIT	tr|G1SWD1|G1SWD1_RABIT	0.022602405	0.718	FALSE	FALSE	-0.867	0.433	-0.433
699	tr|G1SWF3|G1SWF3_RABIT	tr|G1SWF3|G1SWF3_RABIT	0.00484027	0.432	FALSE	FALSE	-1.39	0.697	-0.697
700	tr|G1SWH6|G1SWH6_RABIT	tr|G1SWH6|G1SWH6_RABIT	0.762598321	0.934	FALSE	FALSE	-0.148	0.0741	-0.0741
701	tr|G1SWI7|G1SWI7_RABIT	tr|G1SWI7|G1SWI7_RABIT	0.058739655	0.817	FALSE	FALSE	0.618	-0.309	0.309
702	tr|G1SWP5|G1SWP5_RABIT	tr|G1SWP5|G1SWP5_RABIT	0.754345798	0.934	FALSE	FALSE	0.149	-0.0743	0.0743
703	tr|G1SWV6|G1SWV6_RABIT	tr|G1SWV6|G1SWV6_RABIT	0.176644853	0.883	FALSE	FALSE	0.412	-0.206	0.206
704	tr|G1SWY2|G1SWY2_RABIT	tr|G1SWY2|G1SWY2_RABIT	0.488823217	0.921	FALSE	FALSE	0.385	-0.192	0.192
705	tr|G1SX92|G1SX92_RABIT	tr|G1SX92|G1SX92_RABIT	0.83498377	0.936	FALSE	FALSE	-0.0793	0.0396	-0.0396
706	tr|G1SXA5|G1SXA5_RABIT	tr|G1SXA5|G1SXA5_RABIT	0.860355005	0.937	FALSE	FALSE	0.0541	-0.027	0.027
707	tr|G1SXG8|G1SXG8_RABIT	tr|G1SXG8|G1SXG8_RABIT	0.045659596	0.795	FALSE	FALSE	-0.772	0.386	-0.386
708	tr|G1SXN4|G1SXN4_RABIT	tr|G1SXN4|G1SXN4_RABIT	0.655522881	0.93	FALSE	FALSE	0.115	-0.0573	0.0573
709	tr|G1SXQ1|G1SXQ1_RABIT	tr|G1SXQ1|G1SXQ1_RABIT	0.351591639	0.91	FALSE	FALSE	0.885	-0.443	0.443
710	tr|G1SXR1|G1SXR1_RABIT	tr|G1SXR1|G1SXR1_RABIT	0.001654792	0.217	FALSE	FALSE	-5.55	2.78	-2.78
711	tr|G1SXZ6|G1SXZ6_RABIT	tr|G1SXZ6|G1SXZ6_RABIT	0.758175273	0.934	FALSE	FALSE	0.158	-0.0792	0.0792
712	tr|G1SY30|G1SY30_RABIT	tr|G1SY30|G1SY30_RABIT	0.812854089	0.936	FALSE	FALSE	0.189	-0.0944	0.0944
713	tr|G1SY52|G1SY52_RABIT	tr|G1SY52|G1SY52_RABIT	0.840158911	0.937	FALSE	FALSE	-0.0711	0.0355	-0.0355
714	tr|G1SY53|G1SY53_RABIT	tr|G1SY53|G1SY53_RABIT	0.140339651	0.872	FALSE	FALSE	3.01	-1.5	1.5
715	tr|G1SY68|G1SY68_RABIT	tr|G1SY68|G1SY68_RABIT	0.735566908	0.933	FALSE	FALSE	-0.0944	0.0472	-0.0472
716	tr|G1SYA5|G1SYA5_RABIT	tr|G1SYA5|G1SYA5_RABIT	0.237426517	0.896	FALSE	FALSE	-0.326	0.163	-0.163
717	tr|G1SYD9|G1SYD9_RABIT	tr|G1SYD9|G1SYD9_RABIT	0.427119124	0.917	FALSE	FALSE	0.221	-0.111	0.111
718	tr|G1SYE0|G1SYE0_RABIT	tr|G1SYE0|G1SYE0_RABIT	0.426855021	0.917	FALSE	FALSE	0.29	-0.145	0.145
719	tr|G1SYH2|G1SYH2_RABIT	tr|G1SYH2|G1SYH2_RABIT	0.022782592	0.719	FALSE	FALSE	1.53	-0.766	0.766
720	tr|G1SYJ4|G1SYJ4_RABIT	tr|G1SYJ4|G1SYJ4_RABIT	0.484949561	0.921	FALSE	FALSE	0.193	-0.0965	0.0965
721	tr|G1SYJ6|G1SYJ6_RABIT	tr|G1SYJ6|G1SYJ6_RABIT	0.026602698	0.739	FALSE	FALSE	-0.733	0.366	-0.366
722	tr|G1SYK4|G1SYK4_RABIT	tr|G1SYK4|G1SYK4_RABIT	0.000845102	0.126	FALSE	FALSE	-2.17	1.08	-1.08
723	tr|G1SYQ5|G1SYQ5_RABIT	tr|G1SYQ5|G1SYQ5_RABIT	0.175913669	0.883	FALSE	FALSE	1.29	-0.647	0.647
724	tr|G1SYS5|G1SYS5_RABIT	tr|G1SYS5|G1SYS5_RABIT	0.259244271	0.899	FALSE	FALSE	-0.319	0.16	-0.16
725	tr|G1SZ03|G1SZ03_RABIT	tr|G1SZ03|G1SZ03_RABIT	0.32909483	0.908	FALSE	FALSE	-0.446	0.223	-0.223
726	tr|G1SZ14|G1SZ14_RABIT	tr|G1SZ14|G1SZ14_RABIT	0.837090738	0.936	FALSE	FALSE	0.0654	-0.0327	0.0327
727	tr|G1SZ16|G1SZ16_RABIT	tr|G1SZ16|G1SZ16_RABIT	0.703272234	0.932	FALSE	FALSE	0.109	-0.0546	0.0546
728	tr|G1SZ23|G1SZ23_RABIT	tr|G1SZ23|G1SZ23_RABIT	0.743332536	0.933	FALSE	FALSE	-0.114	0.0569	-0.0569
729	tr|G1SZE0|G1SZE0_RABIT	tr|G1SZE0|G1SZE0_RABIT	0.006783513	0.508	FALSE	FALSE	2.07	-1.03	1.03
730	tr|G1SZJ4|G1SZJ4_RABIT	tr|G1SZJ4|G1SZJ4_RABIT	0.168142969	0.881	FALSE	FALSE	-0.527	0.263	-0.263
731	tr|G1SZN0|G1SZN0_RABIT	tr|G1SZN0|G1SZN0_RABIT	0.011998925	0.621	FALSE	FALSE	1.16	-0.581	0.581
732	tr|G1SZV5|G1SZV5_RABIT	tr|G1SZV5|G1SZV5_RABIT	0.0208909	0.708	FALSE	FALSE	-1.96	0.979	-0.979
733	tr|G1T024|G1T024_RABIT	tr|G1T024|G1T024_RABIT	0.881326487	0.938	FALSE	FALSE	-0.0696	0.0348	-0.0348
734	tr|G1T060|G1T060_RABIT	tr|G1T060|G1T060_RABIT	0.049351376	0.802	FALSE	FALSE	0.613	-0.306	0.306
735	tr|G1T0C1|G1T0C1_RABIT	tr|G1T0C1|G1T0C1_RABIT	0.218873452	0.893	FALSE	FALSE	0.709	-0.355	0.355
736	tr|G1T0H6|G1T0H6_RABIT	tr|G1T0H6|G1T0H6_RABIT	0.306669736	0.906	FALSE	FALSE	-0.495	0.247	-0.247
737	tr|G1T0H8|G1T0H8_RABIT	tr|G1T0H8|G1T0H8_RABIT	0.899726371	0.938	FALSE	FALSE	0.044	-0.022	0.022
738	tr|G1T0J6|G1T0J6_RABIT	tr|G1T0J6|G1T0J6_RABIT	0.024146951	0.727	FALSE	FALSE	-0.992	0.496	-0.496
739	tr|G1T0M2|G1T0M2_RABIT	tr|G1T0M2|G1T0M2_RABIT	0.062088226	0.821	FALSE	FALSE	-1.54	0.772	-0.772
740	tr|G1T0T2|G1T0T2_RABIT	tr|G1T0T2|G1T0T2_RABIT	0.069436038	0.83	FALSE	FALSE	-1.48	0.738	-0.738
741	tr|G1T0U8|G1T0U8_RABIT	tr|G1T0U8|G1T0U8_RABIT	0.025446701	0.733	FALSE	FALSE	-1.32	0.66	-0.66
742	tr|G1T0V1|G1T0V1_RABIT	tr|G1T0V1|G1T0V1_RABIT	0.38056357	0.913	FALSE	FALSE	-0.4	0.2	-0.2
743	tr|G1T0X2|G1T0X2_RABIT	tr|G1T0X2|G1T0X2_RABIT	0.112461307	0.86	FALSE	FALSE	1.61	-0.803	0.803
744	tr|G1T120|G1T120_RABIT	tr|G1T120|G1T120_RABIT	0.476042294	0.92	FALSE	FALSE	-0.221	0.11	-0.11
745	tr|G1T127|G1T127_RABIT	tr|G1T127|G1T127_RABIT	0.001773287	0.227	FALSE	FALSE	-2.71	1.36	-1.36
746	tr|G1T134|G1T134_RABIT	tr|G1T134|G1T134_RABIT	0.52673825	0.923	FALSE	FALSE	-0.21	0.105	-0.105
747	tr|G1T161|G1T161_RABIT	tr|G1T161|G1T161_RABIT	0.99028621	0.941	FALSE	FALSE	-0.00425	0.00212	-0.00212
748	tr|G1T197|G1T197_RABIT	tr|G1T197|G1T197_RABIT	0.851539164	0.937	FALSE	FALSE	0.0628	-0.0314	0.0314
749	tr|G1T1F0|G1T1F0_RABIT	tr|G1T1F0|G1T1F0_RABIT	0.290736041	0.904	FALSE	FALSE	0.476	-0.238	0.238
750	tr|G1T1G4|G1T1G4_RABIT	tr|G1T1G4|G1T1G4_RABIT	0.05656793	0.814	FALSE	FALSE	1.04	-0.52	0.52
751	tr|G1T1H2|G1T1H2_RABIT	tr|G1T1H2|G1T1H2_RABIT	0.348395713	0.91	FALSE	FALSE	0.303	-0.152	0.152
752	tr|G1T1K7|G1T1K7_RABIT	tr|G1T1K7|G1T1K7_RABIT	0.422742343	0.917	FALSE	FALSE	0.305	-0.153	0.153
753	tr|G1T1M5|G1T1M5_RABIT	tr|G1T1M5|G1T1M5_RABIT	0.976734544	0.941	FALSE	FALSE	0.00767	-0.00383	0.00383
754	tr|G1T1U7|G1T1U7_RABIT	tr|G1T1U7|G1T1U7_RABIT	0.694230509	0.931	FALSE	FALSE	0.0991	-0.0496	0.0496
755	tr|G1T1V5|G1T1V5_RABIT	tr|G1T1V5|G1T1V5_RABIT	0.014249444	0.65	FALSE	FALSE	1.02	-0.512	0.512
756	tr|G1T1Z5|G1T1Z5_RABIT	tr|G1T1Z5|G1T1Z5_RABIT	0.007127056	0.519	FALSE	FALSE	-1.58	0.79	-0.79
757	tr|G1T295|G1T295_RABIT	tr|G1T295|G1T295_RABIT	0.994135303	0.941	FALSE	FALSE	-0.00303	0.00151	-0.00151
758	tr|G1T2B1|G1T2B1_RABIT	tr|G1T2B1|G1T2B1_RABIT	0.029222863	0.75	FALSE	FALSE	1.54	-0.771	0.771
759	tr|G1T2F2|G1T2F2_RABIT	tr|G1T2F2|G1T2F2_RABIT	0.025713434	0.735	FALSE	FALSE	-1.02	0.51	-0.51
760	tr|G1T2G5|G1T2G5_RABIT	tr|G1T2G5|G1T2G5_RABIT	0.124222983	0.866	FALSE	FALSE	-0.905	0.452	-0.452
761	tr|G1T2J0|G1T2J0_RABIT	tr|G1T2J0|G1T2J0_RABIT	0.97359665	0.941	FALSE	FALSE	0.017	-0.00851	0.00851
762	tr|G1T2K5|G1T2K5_RABIT	tr|G1T2K5|G1T2K5_RABIT	0.089160494	0.847	FALSE	FALSE	0.528	-0.264	0.264
763	tr|G1T2L1|G1T2L1_RABIT	tr|G1T2L1|G1T2L1_RABIT	0.01469573	0.655	FALSE	FALSE	0.962	-0.481	0.481
764	tr|G1T2S7|G1T2S7_RABIT	tr|G1T2S7|G1T2S7_RABIT	0.003286207	0.341	FALSE	FALSE	-1.17	0.585	-0.585
765	tr|G1T2T5|G1T2T5_RABIT	tr|G1T2T5|G1T2T5_RABIT	0.087566275	0.845	FALSE	FALSE	0.759	-0.38	0.38
766	tr|G1T2U6|G1T2U6_RABIT	tr|G1T2U6|G1T2U6_RABIT	0.031792954	0.759	FALSE	FALSE	-0.693	0.346	-0.346
767	tr|G1T2W1|G1T2W1_RABIT	tr|G1T2W1|G1T2W1_RABIT	0.018681962	0.692	FALSE	FALSE	1.15	-0.574	0.574
768	tr|G1T301|G1T301_RABIT	tr|G1T301|G1T301_RABIT	0.141585875	0.873	FALSE	FALSE	0.805	-0.402	0.402
769	tr|G1T332|G1T332_RABIT	tr|G1T332|G1T332_RABIT	0.310942474	0.906	FALSE	FALSE	0.384	-0.192	0.192
770	tr|G1T336|G1T336_RABIT	tr|G1T336|G1T336_RABIT	0.133113079	0.87	FALSE	FALSE	0.71	-0.355	0.355
771	tr|G1T347|G1T347_RABIT	tr|G1T347|G1T347_RABIT	0.311989891	0.906	FALSE	FALSE	0.718	-0.359	0.359
772	tr|G1T359|G1T359_RABIT	tr|G1T359|G1T359_RABIT	0.19251093	0.887	FALSE	FALSE	-0.575	0.288	-0.288
773	tr|G1T361|G1T361_RABIT	tr|G1T361|G1T361_RABIT	0.070365819	0.83	FALSE	FALSE	-0.701	0.351	-0.351
774	tr|G1T364|G1T364_RABIT	tr|G1T364|G1T364_RABIT	0.039870936	0.783	FALSE	FALSE	-0.66	0.33	-0.33
775	tr|G1T386|G1T386_RABIT	tr|G1T386|G1T386_RABIT	0.426275255	0.917	FALSE	FALSE	0.433	-0.216	0.216
776	tr|G1T3D7|G1T3D7_RABIT	tr|G1T3D7|G1T3D7_RABIT	0.159539938	0.879	FALSE	FALSE	0.432	-0.216	0.216
777	tr|G1T3E6|G1T3E6_RABIT	tr|G1T3E6|G1T3E6_RABIT	0.002278596	0.263	FALSE	FALSE	1.55	-0.775	0.775
778	tr|G1T3I0|G1T3I0_RABIT	tr|G1T3I0|G1T3I0_RABIT	0.067009444	0.827	FALSE	FALSE	-1.01	0.507	-0.507
779	tr|G1T3I9|G1T3I9_RABIT	tr|G1T3I9|G1T3I9_RABIT	0.017408424	0.682	FALSE	FALSE	1.42	-0.711	0.711
780	tr|G1T3R2|G1T3R2_RABIT	tr|G1T3R2|G1T3R2_RABIT	0.474175647	0.92	FALSE	FALSE	0.438	-0.219	0.219
781	tr|G1T3R4|G1T3R4_RABIT	tr|G1T3R4|G1T3R4_RABIT	0.783476406	0.935	FALSE	FALSE	-0.109	0.0544	-0.0544
782	tr|G1T3S1|G1T3S1_RABIT	tr|G1T3S1|G1T3S1_RABIT	0.000543472	0.0793	FALSE	FALSE	3.01	-1.51	1.51
783	tr|G1T3S4|G1T3S4_RABIT	tr|G1T3S4|G1T3S4_RABIT	0.429238174	0.917	FALSE	FALSE	0.504	-0.252	0.252
784	tr|G1T3V0|G1T3V0_RABIT	tr|G1T3V0|G1T3V0_RABIT	0.204737611	0.89	FALSE	FALSE	0.538	-0.269	0.269
785	tr|G1T3W8|G1T3W8_RABIT	tr|G1T3W8|G1T3W8_RABIT	0.220497416	0.893	FALSE	FALSE	2.11	-1.05	1.05
786	tr|G1T3Y8|G1T3Y8_RABIT	tr|G1T3Y8|G1T3Y8_RABIT	0.042297866	0.788	FALSE	FALSE	-0.624	0.312	-0.312
787	tr|G1T432|G1T432_RABIT	tr|G1T432|G1T432_RABIT	0.318387052	0.907	FALSE	FALSE	0.376	-0.188	0.188
788	tr|G1T435|G1T435_RABIT	tr|G1T435|G1T435_RABIT	0.494642324	0.921	FALSE	FALSE	0.194	-0.097	0.097
789	tr|G1T4H3|G1T4H3_RABIT	tr|G1T4H3|G1T4H3_RABIT	0.194896119	0.888	FALSE	FALSE	-0.396	0.198	-0.198
790	tr|G1T4K6|G1T4K6_RABIT	tr|G1T4K6|G1T4K6_RABIT	0.71214778	0.932	FALSE	FALSE	0.116	-0.0581	0.0581
791	tr|G1T4N4|G1T4N4_RABIT	tr|G1T4N4|G1T4N4_RABIT	0.0049729	0.438	FALSE	FALSE	2.89	-1.44	1.44
792	tr|G1T4Q9|G1T4Q9_RABIT	tr|G1T4Q9|G1T4Q9_RABIT	0.009505293	0.577	FALSE	FALSE	1.28	-0.641	0.641
793	tr|G1T4T3|G1T4T3_RABIT	tr|G1T4T3|G1T4T3_RABIT	0.592095441	0.927	FALSE	FALSE	-0.177	0.0887	-0.0887
794	tr|G1T4T5|G1T4T5_RABIT	tr|G1T4T5|G1T4T5_RABIT	0.897927026	0.938	FALSE	FALSE	0.0513	-0.0256	0.0256
795	tr|G1T4V7|G1T4V7_RABIT	tr|G1T4V7|G1T4V7_RABIT	0.604576545	0.927	FALSE	FALSE	-0.433	0.217	-0.217
796	tr|G1T4Z2|G1T4Z2_RABIT	tr|G1T4Z2|G1T4Z2_RABIT	0.001814736	0.23	FALSE	FALSE	1.37	-0.686	0.686
797	tr|G1T508|G1T508_RABIT	tr|G1T508|G1T508_RABIT	0.001625462	0.214	FALSE	FALSE	2.15	-1.07	1.07
798	tr|G1T519|G1T519_RABIT	tr|G1T519|G1T519_RABIT	0.211801633	0.891	FALSE	FALSE	0.671	-0.335	0.335
799	tr|G1T524|G1T524_RABIT	tr|G1T524|G1T524_RABIT	0.075715666	0.836	FALSE	FALSE	2.44	-1.22	1.22
800	tr|G1T536|G1T536_RABIT	tr|G1T536|G1T536_RABIT	0.003186287	0.334	FALSE	FALSE	3.01	-1.5	1.5
801	tr|G1T543|G1T543_RABIT	tr|G1T543|G1T543_RABIT	0.229201109	0.895	FALSE	FALSE	0.404	-0.202	0.202
802	tr|G1T545|G1T545_RABIT	tr|G1T545|G1T545_RABIT	0.000513856	0.074	FALSE	FALSE	-3.65	1.82	-1.82
803	tr|G1T5B7|G1T5B7_RABIT	tr|G1T5B7|G1T5B7_RABIT	0.013880737	0.646	FALSE	FALSE	2.66	-1.33	1.33
804	tr|G1T5E6|G1T5E6_RABIT	tr|G1T5E6|G1T5E6_RABIT	0.351892258	0.911	FALSE	FALSE	0.388	-0.194	0.194
805	tr|G1T5N5|G1T5N5_RABIT	tr|G1T5N5|G1T5N5_RABIT	0.083571145	0.842	FALSE	FALSE	0.51	-0.255	0.255
806	tr|G1T5X6|G1T5X6_RABIT	tr|G1T5X6|G1T5X6_RABIT	0.162573442	0.88	FALSE	FALSE	0.492	-0.246	0.246
807	tr|G1T601|G1T601_RABIT	tr|G1T601|G1T601_RABIT	0.001304092	0.181	FALSE	FALSE	2	-0.999	0.999
808	tr|G1T616|G1T616_RABIT	tr|G1T616|G1T616_RABIT	0.759423328	0.934	FALSE	FALSE	0.116	-0.0579	0.0579
809	tr|G1T623|G1T623_RABIT	tr|G1T623|G1T623_RABIT	0.015180345	0.66	FALSE	FALSE	-1.41	0.703	-0.703
810	tr|G1T671|G1T671_RABIT	tr|G1T671|G1T671_RABIT	0.914541093	0.939	FALSE	FALSE	0.0353	-0.0177	0.0177
811	tr|G1T6C1|G1T6C1_RABIT	tr|G1T6C1|G1T6C1_RABIT	0.276685716	0.902	FALSE	FALSE	0.952	-0.476	0.476
812	tr|G1T6D1|G1T6D1_RABIT	tr|G1T6D1|G1T6D1_RABIT	0.055195214	0.812	FALSE	FALSE	0.781	-0.391	0.391
813	tr|G1T6I6|G1T6I6_RABIT	tr|G1T6I6|G1T6I6_RABIT	0.252952108	0.899	FALSE	FALSE	-0.315	0.158	-0.158
814	tr|G1T6W7|G1T6W7_RABIT	tr|G1T6W7|G1T6W7_RABIT	0.165935193	0.881	FALSE	FALSE	0.653	-0.326	0.326
815	tr|G1T6X7|G1T6X7_RABIT	tr|G1T6X7|G1T6X7_RABIT	0.299381978	0.905	FALSE	FALSE	-0.394	0.197	-0.197
816	tr|G1T704|G1T704_RABIT	tr|G1T704|G1T704_RABIT	0.008174309	0.547	FALSE	FALSE	1.01	-0.504	0.504
817	tr|G1T705|G1T705_RABIT	tr|G1T705|G1T705_RABIT	0.005337291	0.454	FALSE	FALSE	-1.66	0.829	-0.829
818	tr|G1T720|G1T720_RABIT	tr|G1T720|G1T720_RABIT	0.060548668	0.819	FALSE	FALSE	-3.04	1.52	-1.52
819	tr|G1T726|G1T726_RABIT	tr|G1T726|G1T726_RABIT	0.613808637	0.928	FALSE	FALSE	-0.152	0.076	-0.076
820	tr|G1T756|G1T756_RABIT	tr|G1T756|G1T756_RABIT	0.513495054	0.923	FALSE	FALSE	-0.32	0.16	-0.16
821	tr|G1T782|G1T782_RABIT	tr|G1T782|G1T782_RABIT	0.738148827	0.933	FALSE	FALSE	0.108	-0.054	0.054
822	tr|G1T784|G1T784_RABIT	tr|G1T784|G1T784_RABIT	0.022431759	0.717	FALSE	FALSE	-0.867	0.433	-0.433
823	tr|G1T7G3|G1T7G3_RABIT	tr|G1T7G3|G1T7G3_RABIT	0.518810111	0.923	FALSE	FALSE	0.512	-0.256	0.256
824	tr|G1T7I4|G1T7I4_RABIT	tr|G1T7I4|G1T7I4_RABIT	0.001564227	0.208	FALSE	FALSE	3.4	-1.7	1.7
825	tr|G1T7P3|G1T7P3_RABIT	tr|G1T7P3|G1T7P3_RABIT	0.170757221	0.882	FALSE	FALSE	3.02	-1.51	1.51
826	tr|G1T7Q5|G1T7Q5_RABIT	tr|G1T7Q5|G1T7Q5_RABIT	0.629176977	0.929	FALSE	FALSE	-0.231	0.116	-0.116
827	tr|G1T7S1|G1T7S1_RABIT	tr|G1T7S1|G1T7S1_RABIT	0.206830453	0.89	FALSE	FALSE	0.43	-0.215	0.215
828	tr|G1T7V5|G1T7V5_RABIT	tr|G1T7V5|G1T7V5_RABIT	0.547240871	0.924	FALSE	FALSE	0.488	-0.244	0.244
829	tr|G1T7W7|G1T7W7_RABIT	tr|G1T7W7|G1T7W7_RABIT	0.570019826	0.926	FALSE	FALSE	0.218	-0.109	0.109
830	tr|G1T7Z0|G1T7Z0_RABIT	tr|G1T7Z0|G1T7Z0_RABIT	0.366961845	0.912	FALSE	FALSE	-0.274	0.137	-0.137
831	tr|G1T7Z6|G1T7Z6_RABIT	tr|G1T7Z6|G1T7Z6_RABIT	0.228375135	0.894	FALSE	FALSE	0.344	-0.172	0.172
832	tr|G1T813|G1T813_RABIT	tr|G1T813|G1T813_RABIT	0.10223754	0.855	FALSE	FALSE	-0.749	0.375	-0.375
833	tr|G1T845|G1T845_RABIT	tr|G1T845|G1T845_RABIT	0.170958947	0.882	FALSE	FALSE	-0.604	0.302	-0.302
834	tr|G1T849|G1T849_RABIT	tr|G1T849|G1T849_RABIT	0.020061078	0.702	FALSE	FALSE	-1.34	0.671	-0.671
835	tr|G1T8B6|G1T8B6_RABIT	tr|G1T8B6|G1T8B6_RABIT	0.017203268	0.68	FALSE	FALSE	1.02	-0.509	0.509
836	tr|G1T8F7|G1T8F7_RABIT	tr|G1T8F7|G1T8F7_RABIT	0.653100693	0.93	FALSE	FALSE	-0.184	0.0922	-0.0922
837	tr|G1T8H3|G1T8H3_RABIT	tr|G1T8H3|G1T8H3_RABIT	0.007805332	0.538	FALSE	FALSE	1.3	-0.652	0.652
838	tr|G1T8M9|G1T8M9_RABIT	tr|G1T8M9|G1T8M9_RABIT	0.008676721	0.559	FALSE	FALSE	1.9	-0.95	0.95
839	tr|G1T8R1|G1T8R1_RABIT	tr|G1T8R1|G1T8R1_RABIT	0.927186582	0.939	FALSE	FALSE	-0.0261	0.0131	-0.0131
840	tr|G1T8S4|G1T8S4_RABIT	tr|G1T8S4|G1T8S4_RABIT	0.199924466	0.889	FALSE	FALSE	0.405	-0.203	0.203
841	tr|G1T8T7|G1T8T7_RABIT	tr|G1T8T7|G1T8T7_RABIT	0.653379403	0.93	FALSE	FALSE	0.264	-0.132	0.132
842	tr|G1T8Y0|G1T8Y0_RABIT	tr|G1T8Y0|G1T8Y0_RABIT	0.638618424	0.929	FALSE	FALSE	-0.166	0.0831	-0.0831
843	tr|G1T8Z0|G1T8Z0_RABIT	tr|G1T8Z0|G1T8Z0_RABIT	0.11338788	0.861	FALSE	FALSE	0.814	-0.407	0.407
844	tr|G1T918|G1T918_RABIT	tr|G1T918|G1T918_RABIT	0.039309264	0.781	FALSE	FALSE	1.98	-0.988	0.988
845	tr|G1T932|G1T932_RABIT	tr|G1T932|G1T932_RABIT	0.650167989	0.929	FALSE	FALSE	-0.235	0.117	-0.117
846	tr|G1T960|G1T960_RABIT	tr|G1T960|G1T960_RABIT	0.725486896	0.933	FALSE	FALSE	0.21	-0.105	0.105
847	tr|G1T970|G1T970_RABIT	tr|G1T970|G1T970_RABIT	0.311093647	0.906	FALSE	FALSE	0.308	-0.154	0.154
848	tr|G1T974|G1T974_RABIT	tr|G1T974|G1T974_RABIT	0.120879041	0.864	FALSE	FALSE	1.82	-0.91	0.91
849	tr|G1T9A9|G1T9A9_RABIT	tr|G1T9A9|G1T9A9_RABIT	0.577515577	0.926	FALSE	FALSE	-0.221	0.11	-0.11
850	tr|G1T9H0|G1T9H0_RABIT	tr|G1T9H0|G1T9H0_RABIT	0.006675907	0.504	FALSE	FALSE	1.11	-0.556	0.556
851	tr|G1T9M9|G1T9M9_RABIT	tr|G1T9M9|G1T9M9_RABIT	0.238606707	0.896	FALSE	FALSE	0.405	-0.202	0.202
852	tr|G1T9P2|G1T9P2_RABIT	tr|G1T9P2|G1T9P2_RABIT	0.520997402	0.923	FALSE	FALSE	-0.231	0.116	-0.116
853	tr|G1T9S4|G1T9S4_RABIT	tr|G1T9S4|G1T9S4_RABIT	0.006986276	0.514	FALSE	FALSE	2.36	-1.18	1.18
854	tr|G1T9T6|G1T9T6_RABIT	tr|G1T9T6|G1T9T6_RABIT	0.436028069	0.918	FALSE	FALSE	0.857	-0.428	0.428
855	tr|G1T9U7|G1T9U7_RABIT	tr|G1T9U7|G1T9U7_RABIT	0.938395727	0.94	FALSE	FALSE	-0.0392	0.0196	-0.0196
856	tr|G1T9V1|G1T9V1_RABIT	tr|G1T9V1|G1T9V1_RABIT	0.076290944	0.836	FALSE	FALSE	-0.774	0.387	-0.387
857	tr|G1TA11|G1TA11_RABIT	tr|G1TA11|G1TA11_RABIT	0.0012491	0.174	FALSE	FALSE	3.39	-1.69	1.69
858	tr|G1TA30|G1TA30_RABIT	tr|G1TA30|G1TA30_RABIT	0.440992296	0.918	FALSE	FALSE	0.221	-0.11	0.11
859	tr|G1TA47|G1TA47_RABIT	tr|G1TA47|G1TA47_RABIT	0.070211672	0.83	FALSE	FALSE	-0.622	0.311	-0.311
860	tr|G1TA53|G1TA53_RABIT	tr|G1TA53|G1TA53_RABIT	0.185072255	0.886	FALSE	FALSE	-0.58	0.29	-0.29
861	tr|G1TA83|G1TA83_RABIT	tr|G1TA83|G1TA83_RABIT	0.019486849	0.698	FALSE	FALSE	-1.19	0.597	-0.597
862	tr|G1TAE0|G1TAE0_RABIT	tr|G1TAE0|G1TAE0_RABIT	0.401742859	0.915	FALSE	FALSE	-0.337	0.169	-0.169
863	tr|G1TAE2|G1TAE2_RABIT	tr|G1TAE2|G1TAE2_RABIT	0.220728286	0.893	FALSE	FALSE	0.728	-0.364	0.364
864	tr|G1TAF8|G1TAF8_RABIT	tr|G1TAF8|G1TAF8_RABIT	0.001516103	0.203	FALSE	FALSE	-2.18	1.09	-1.09
865	tr|G1TAH7|G1TAH7_RABIT	tr|G1TAH7|G1TAH7_RABIT	0.062790602	0.822	FALSE	FALSE	-0.646	0.323	-0.323
866	tr|G1TAN9|G1TAN9_RABIT	tr|G1TAN9|G1TAN9_RABIT	0.081588284	0.841	FALSE	FALSE	-0.59	0.295	-0.295
867	tr|G1TAW7|G1TAW7_RABIT	tr|G1TAW7|G1TAW7_RABIT	0.613185274	0.928	FALSE	FALSE	0.189	-0.0945	0.0945
868	tr|G1TAY8|G1TAY8_RABIT	tr|G1TAY8|G1TAY8_RABIT	0.46602353	0.92	FALSE	FALSE	-0.349	0.175	-0.175
869	tr|G1TB49|G1TB49_RABIT	tr|G1TB49|G1TB49_RABIT	0.103311799	0.856	FALSE	FALSE	0.656	-0.328	0.328
870	tr|G1TB64|G1TB64_RABIT	tr|G1TB64|G1TB64_RABIT	0.058729757	0.817	FALSE	FALSE	1.96	-0.982	0.982
871	tr|G1TBC1|G1TBC1_RABIT	tr|G1TBC1|G1TBC1_RABIT	0.103973078	0.856	FALSE	FALSE	-0.557	0.278	-0.278
872	tr|G1TBH2|G1TBH2_RABIT	tr|G1TBH2|G1TBH2_RABIT	0.090861429	0.848	FALSE	FALSE	0.563	-0.282	0.282
873	tr|G1TBL1|G1TBL1_RABIT	tr|G1TBL1|G1TBL1_RABIT	0.072834189	0.833	FALSE	FALSE	0.989	-0.494	0.494
874	tr|G1TBS1|G1TBS1_RABIT	tr|G1TBS1|G1TBS1_RABIT	0.543910644	0.924	FALSE	FALSE	-0.285	0.142	-0.142
875	tr|G1TBU9|G1TBU9_RABIT	tr|G1TBU9|G1TBU9_RABIT	0.043780748	0.792	FALSE	FALSE	-0.625	0.313	-0.313
876	tr|G1TC07|G1TC07_RABIT	tr|G1TC07|G1TC07_RABIT	0.410778834	0.916	FALSE	FALSE	-0.392	0.196	-0.196
877	tr|G1TC19|G1TC19_RABIT	tr|G1TC19|G1TC19_RABIT	0.968350607	0.94	FALSE	FALSE	0.0134	-0.00669	0.00669
878	tr|G1TCC2|G1TCC2_RABIT	tr|G1TCC2|G1TCC2_RABIT	0.963642594	0.94	FALSE	FALSE	-0.016	0.00798	-0.00798
879	tr|G1TCE2|G1TCE2_RABIT	tr|G1TCE2|G1TCE2_RABIT	0.000639357	0.0952	FALSE	FALSE	-3.2	1.6	-1.6
880	tr|G1TCG5|G1TCG5_RABIT	tr|G1TCG5|G1TCG5_RABIT	0.372510866	0.912	FALSE	FALSE	0.277	-0.138	0.138
881	tr|G1TCK9|G1TCK9_RABIT	tr|G1TCK9|G1TCK9_RABIT	0.572309198	0.926	FALSE	FALSE	-0.227	0.114	-0.114
882	tr|G1TCQ2|G1TCQ2_RABIT	tr|G1TCQ2|G1TCQ2_RABIT	0.343743203	0.91	FALSE	FALSE	1.86	-0.929	0.929
883	tr|G1TCQ4|G1TCQ4_RABIT	tr|G1TCQ4|G1TCQ4_RABIT	0.702511957	0.932	FALSE	FALSE	-0.121	0.0606	-0.0606
884	tr|G1TCW1|G1TCW1_RABIT	tr|G1TCW1|G1TCW1_RABIT	0.049402333	0.802	FALSE	FALSE	-1.42	0.709	-0.709
885	tr|G1TCZ8|G1TCZ8_RABIT	tr|G1TCZ8|G1TCZ8_RABIT	0.293338216	0.904	FALSE	FALSE	0.6	-0.3	0.3
886	tr|G1TD31|G1TD31_RABIT	tr|G1TD31|G1TD31_RABIT	0.039334602	0.781	FALSE	FALSE	-2.25	1.12	-1.12
887	tr|G1TD51|G1TD51_RABIT	tr|G1TD51|G1TD51_RABIT	0.171200795	0.882	FALSE	FALSE	-0.448	0.224	-0.224
888	tr|G1TD61|G1TD61_RABIT	tr|G1TD61|G1TD61_RABIT	0.120655213	0.864	FALSE	FALSE	-1.37	0.685	-0.685
889	tr|G1TD62|G1TD62_RABIT	tr|G1TD62|G1TD62_RABIT	0.605233643	0.927	FALSE	FALSE	-0.158	0.0792	-0.0792
890	tr|G1TDA7|G1TDA7_RABIT	tr|G1TDA7|G1TDA7_RABIT	0.082569657	0.842	FALSE	FALSE	1.02	-0.511	0.511
891	tr|G1TDB3|G1TDB3_RABIT	tr|G1TDB3|G1TDB3_RABIT	0.134556718	0.87	FALSE	FALSE	0.55	-0.275	0.275
892	tr|G1TDC3|G1TDC3_RABIT	tr|G1TDC3|G1TDC3_RABIT	0.013268127	0.638	FALSE	FALSE	-0.825	0.413	-0.413
893	tr|G1TDI0|G1TDI0_RABIT	tr|G1TDI0|G1TDI0_RABIT	0.767646065	0.934	FALSE	FALSE	-0.101	0.0503	-0.0503
894	tr|G1TDR0|G1TDR0_RABIT	tr|G1TDR0|G1TDR0_RABIT	0.038709364	0.78	FALSE	FALSE	-1.87	0.934	-0.934
895	tr|G1TDS8|G1TDS8_RABIT	tr|G1TDS8|G1TDS8_RABIT	0.01167259	0.616	FALSE	FALSE	-2.31	1.15	-1.15
896	tr|G1TDT6|G1TDT6_RABIT	tr|G1TDT6|G1TDT6_RABIT	0.295850281	0.904	FALSE	FALSE	0.748	-0.374	0.374
897	tr|G1TDU0|G1TDU0_RABIT	tr|G1TDU0|G1TDU0_RABIT	0.008956404	0.566	FALSE	FALSE	1.67	-0.834	0.834
898	tr|G1TE13|G1TE13_RABIT	tr|G1TE13|G1TE13_RABIT	0.165333883	0.88	FALSE	FALSE	-0.601	0.301	-0.301
899	tr|G1TE35|G1TE35_RABIT	tr|G1TE35|G1TE35_RABIT	0.38440182	0.913	FALSE	FALSE	0.267	-0.133	0.133
900	tr|G1TE41|G1TE41_RABIT	tr|G1TE41|G1TE41_RABIT	0.844649545	0.937	FALSE	FALSE	0.0747	-0.0374	0.0374
901	tr|G1TE64|G1TE64_RABIT	tr|G1TE64|G1TE64_RABIT	0.127678737	0.867	FALSE	FALSE	2.13	-1.07	1.07
902	tr|G1TE88|G1TE88_RABIT	tr|G1TE88|G1TE88_RABIT	0.010172952	0.59	FALSE	FALSE	1.1	-0.55	0.55
903	tr|G1TED6|G1TED6_RABIT	tr|G1TED6|G1TED6_RABIT	0.000608307	0.0902	FALSE	FALSE	-2.35	1.18	-1.18
904	tr|G1TEG1|G1TEG1_RABIT	tr|G1TEG1|G1TEG1_RABIT	0.795486935	0.935	FALSE	FALSE	0.119	-0.0595	0.0595
905	tr|G1TEG4|G1TEG4_RABIT	tr|G1TEG4|G1TEG4_RABIT	0.04081594	0.785	FALSE	FALSE	-1.87	0.936	-0.936
906	tr|G1TEG8|G1TEG8_RABIT	tr|G1TEG8|G1TEG8_RABIT	0.003584823	0.361	FALSE	FALSE	2.83	-1.42	1.42
907	tr|G1TEM7|G1TEM7_RABIT	tr|G1TEM7|G1TEM7_RABIT	0.014090253	0.648	FALSE	FALSE	-0.956	0.478	-0.478
908	tr|G1TEQ1|G1TEQ1_RABIT	tr|G1TEQ1|G1TEQ1_RABIT	0.098706464	0.853	FALSE	FALSE	-2.42	1.21	-1.21
909	tr|G1TER3|G1TER3_RABIT	tr|G1TER3|G1TER3_RABIT	0.422886749	0.917	FALSE	FALSE	-0.573	0.286	-0.286
910	tr|G1TES6|G1TES6_RABIT	tr|G1TES6|G1TES6_RABIT	0.827855126	0.936	FALSE	FALSE	-0.0679	0.034	-0.034
911	tr|G1TET2|G1TET2_RABIT	tr|G1TET2|G1TET2_RABIT	0.226747533	0.894	FALSE	FALSE	0.536	-0.268	0.268
912	tr|G1TEV5|G1TEV5_RABIT	tr|G1TEV5|G1TEV5_RABIT	0.202067991	0.889	FALSE	FALSE	-0.497	0.248	-0.248
913	tr|G1TF44|G1TF44_RABIT	tr|G1TF44|G1TF44_RABIT	0.033353235	0.764	FALSE	FALSE	1.27	-0.637	0.637
914	tr|G1TF82|G1TF82_RABIT	tr|G1TF82|G1TF82_RABIT	0.104746552	0.856	FALSE	FALSE	-0.799	0.4	-0.4
915	tr|G1TFC9|G1TFC9_RABIT	tr|G1TFC9|G1TFC9_RABIT	0.078449716	0.838	FALSE	FALSE	1.13	-0.566	0.566
916	tr|G1TFE0|G1TFE0_RABIT	tr|G1TFE0|G1TFE0_RABIT	0.081036741	0.84	FALSE	FALSE	0.592	-0.296	0.296
917	tr|G1TFL3|G1TFL3_RABIT	tr|G1TFL3|G1TFL3_RABIT	0.052840679	0.808	FALSE	FALSE	0.782	-0.391	0.391
918	tr|G1TFU9|G1TFU9_RABIT	tr|G1TFU9|G1TFU9_RABIT	0.189060618	0.886	FALSE	FALSE	0.729	-0.364	0.364
919	tr|G1TFW8|G1TFW8_RABIT	tr|G1TFW8|G1TFW8_RABIT	0.065283892	0.825	FALSE	FALSE	1.1	-0.548	0.548
920	tr|G1TG89|G1TG89_RABIT	tr|G1TG89|G1TG89_RABIT	0.011597519	0.615	FALSE	FALSE	-0.901	0.451	-0.451
921	tr|G1TGB5|G1TGB5_RABIT	tr|G1TGB5|G1TGB5_RABIT	0.006362321	0.494	FALSE	FALSE	2.38	-1.19	1.19
922	tr|G1TGH4|G1TGH4_RABIT	tr|G1TGH4|G1TGH4_RABIT	0.00203172	0.247	FALSE	FALSE	-2.75	1.37	-1.37
923	tr|G1TGK9|G1TGK9_RABIT	tr|G1TGK9|G1TGK9_RABIT	0.28224632	0.903	FALSE	FALSE	-0.391	0.195	-0.195
924	tr|G1TGN3|G1TGN3_RABIT	tr|G1TGN3|G1TGN3_RABIT	0.157742195	0.878	FALSE	FALSE	-0.442	0.221	-0.221
925	tr|G1TGQ1|G1TGQ1_RABIT	tr|G1TGQ1|G1TGQ1_RABIT	0.32358773	0.908	FALSE	FALSE	-0.441	0.22	-0.22
926	tr|G1TGT5|G1TGT5_RABIT	tr|G1TGT5|G1TGT5_RABIT	0.117427115	0.863	FALSE	FALSE	-1.06	0.528	-0.528
927	tr|G1TH09|G1TH09_RABIT	tr|G1TH09|G1TH09_RABIT	0.101638952	0.855	FALSE	FALSE	1.63	-0.815	0.815
928	tr|G1TH33|G1TH33_RABIT	tr|G1TH33|G1TH33_RABIT	0.639814707	0.929	FALSE	FALSE	0.137	-0.0687	0.0687
929	tr|G1THL2|G1THL2_RABIT	tr|G1THL2|G1THL2_RABIT	0.049347337	0.802	FALSE	FALSE	1.35	-0.675	0.675
930	tr|G1THQ5|G1THQ5_RABIT	tr|G1THQ5|G1THQ5_RABIT	0.607152035	0.928	FALSE	FALSE	0.182	-0.0909	0.0909
931	tr|G1THZ6|G1THZ6_RABIT	tr|G1THZ6|G1THZ6_RABIT	0.000889477	0.132	FALSE	FALSE	-2.75	1.38	-1.38
932	tr|G1TI26|G1TI26_RABIT	tr|G1TI26|G1TI26_RABIT	0.799853117	0.935	FALSE	FALSE	0.139	-0.0694	0.0694
933	tr|G1TI39|G1TI39_RABIT	tr|G1TI39|G1TI39_RABIT	0.04752963	0.799	FALSE	FALSE	-0.662	0.331	-0.331
934	tr|G1TIC9|G1TIC9_RABIT	tr|G1TIC9|G1TIC9_RABIT	0.752485584	0.934	FALSE	FALSE	0.105	-0.0523	0.0523
935	tr|G1TIG2|G1TIG2_RABIT	tr|G1TIG2|G1TIG2_RABIT	0.070232901	0.83	FALSE	FALSE	-0.9	0.45	-0.45
936	tr|G1TIH6|G1TIH6_RABIT	tr|G1TIH6|G1TIH6_RABIT	0.155208237	0.877	FALSE	FALSE	1.7	-0.848	0.848
937	tr|G1TIR9|G1TIR9_RABIT	tr|G1TIR9|G1TIR9_RABIT	0.464946943	0.92	FALSE	FALSE	-0.246	0.123	-0.123
938	tr|G1TIW6|G1TIW6_RABIT	tr|G1TIW6|G1TIW6_RABIT	0.228772109	0.895	FALSE	FALSE	0.489	-0.245	0.245
939	tr|G1TJ15|G1TJ15_RABIT	tr|G1TJ15|G1TJ15_RABIT	0.712624893	0.932	FALSE	FALSE	0.123	-0.0617	0.0617
940	tr|G1TJ79|G1TJ79_RABIT	tr|G1TJ79|G1TJ79_RABIT	0.604473633	0.927	FALSE	FALSE	0.164	-0.082	0.082
941	tr|G1TJG6|G1TJG6_RABIT	tr|G1TJG6|G1TJG6_RABIT	0.466934865	0.92	FALSE	FALSE	0.266	-0.133	0.133
942	tr|G1TJN0|G1TJN0_RABIT	tr|G1TJN0|G1TJN0_RABIT	0.519258591	0.923	FALSE	FALSE	0.346	-0.173	0.173
943	tr|G1TJN8|G1TJN8_RABIT	tr|G1TJN8|G1TJN8_RABIT	0.641266547	0.929	FALSE	FALSE	0.114	-0.0572	0.0572
944	tr|G1TJP8|G1TJP8_RABIT	tr|G1TJP8|G1TJP8_RABIT	0.069623214	0.83	FALSE	FALSE	-0.976	0.488	-0.488
945	tr|G1TJW1|G1TJW1_RABIT	tr|G1TJW1|G1TJW1_RABIT	0.265995429	0.9	FALSE	FALSE	-0.326	0.163	-0.163
946	tr|G1TK15|G1TK15_RABIT	tr|G1TK15|G1TK15_RABIT	0.043797783	0.792	FALSE	FALSE	1.28	-0.642	0.642
947	tr|G1TK30|G1TK30_RABIT	tr|G1TK30|G1TK30_RABIT	0.014162579	0.649	FALSE	FALSE	-0.873	0.437	-0.437
948	tr|G1TK85|G1TK85_RABIT	tr|G1TK85|G1TK85_RABIT	0.017759495	0.685	FALSE	FALSE	-2.91	1.45	-1.45
949	tr|G1TKC4|G1TKC4_RABIT	tr|G1TKC4|G1TKC4_RABIT	0.768892388	0.934	FALSE	FALSE	0.0856	-0.0428	0.0428
950	tr|G1TKE8|G1TKE8_RABIT	tr|G1TKE8|G1TKE8_RABIT	0.345455025	0.91	FALSE	FALSE	0.517	-0.258	0.258
951	tr|G1TKG2|G1TKG2_RABIT	tr|G1TKG2|G1TKG2_RABIT	0.819661263	0.936	FALSE	FALSE	0.084	-0.042	0.042
952	tr|G1TKL2|G1TKL2_RABIT	tr|G1TKL2|G1TKL2_RABIT	0.016028959	0.669	FALSE	FALSE	-1.18	0.591	-0.591
953	tr|G1TKN4|G1TKN4_RABIT	tr|G1TKN4|G1TKN4_RABIT	0.04141916	0.786	FALSE	FALSE	1.09	-0.547	0.547
954	tr|G1TKT9|G1TKT9_RABIT	tr|G1TKT9|G1TKT9_RABIT	0.282341295	0.903	FALSE	FALSE	-0.434	0.217	-0.217
955	tr|G1TL06|G1TL06_RABIT	tr|G1TL06|G1TL06_RABIT	0.476018583	0.92	FALSE	FALSE	-0.341	0.17	-0.17
956	tr|G1TLA5|G1TLA5_RABIT	tr|G1TLA5|G1TLA5_RABIT	0.425049871	0.917	FALSE	FALSE	-0.263	0.132	-0.132
957	tr|G1TLE8|G1TLE8_RABIT	tr|G1TLE8|G1TLE8_RABIT	0.254608769	0.899	FALSE	FALSE	-0.533	0.266	-0.266
958	tr|G1TLK9|G1TLK9_RABIT	tr|G1TLK9|G1TLK9_RABIT	0.82288341	0.936	FALSE	FALSE	0.0636	-0.0318	0.0318
959	tr|G1TLT8|G1TLT8_RABIT	tr|G1TLT8|G1TLT8_RABIT	0.091336847	0.848	FALSE	FALSE	0.541	-0.271	0.271
960	tr|G1TM00|G1TM00_RABIT	tr|G1TM00|G1TM00_RABIT	0.390121693	0.914	FALSE	FALSE	-0.25	0.125	-0.125
961	tr|G1TM22|G1TM22_RABIT	tr|G1TM22|G1TM22_RABIT	0.209624882	0.891	FALSE	FALSE	0.76	-0.38	0.38
962	tr|G1TM55|G1TM55_RABIT	tr|G1TM55|G1TM55_RABIT	0.796558953	0.935	FALSE	FALSE	-0.128	0.064	-0.064
963	tr|G1TM60|G1TM60_RABIT	tr|G1TM60|G1TM60_RABIT	0.541797014	0.924	FALSE	FALSE	0.285	-0.143	0.143
964	tr|G1TMC5|G1TMC5_RABIT	tr|G1TMC5|G1TMC5_RABIT	0.206925989	0.89	FALSE	FALSE	2.39	-1.2	1.2
965	tr|G1TMF8|G1TMF8_RABIT	tr|G1TMF8|G1TMF8_RABIT	0.041251203	0.786	FALSE	FALSE	-1.51	0.753	-0.753
966	tr|G1TMZ2|G1TMZ2_RABIT	tr|G1TMZ2|G1TMZ2_RABIT	0.786106697	0.935	FALSE	FALSE	-0.0842	0.0421	-0.0421
967	tr|G1TMZ7|G1TMZ7_RABIT	tr|G1TMZ7|G1TMZ7_RABIT	0.028735967	0.748	FALSE	FALSE	0.964	-0.482	0.482
968	tr|G1TN19|G1TN19_RABIT	tr|G1TN19|G1TN19_RABIT	0.324769967	0.908	FALSE	FALSE	0.297	-0.148	0.148
969	tr|G1TN62|G1TN62_RABIT	tr|G1TN62|G1TN62_RABIT	0.217320715	0.892	FALSE	FALSE	1.52	-0.759	0.759
970	tr|G1TNI4|G1TNI4_RABIT	tr|G1TNI4|G1TNI4_RABIT	0.013413928	0.64	FALSE	FALSE	3.93	-1.97	1.97
971	tr|G1TNL3|G1TNL3_RABIT	tr|G1TNL3|G1TNL3_RABIT	0.744406216	0.933	FALSE	FALSE	-0.081	0.0405	-0.0405
972	tr|G1TNM3|G1TNM3_RABIT	tr|G1TNM3|G1TNM3_RABIT	0.497685829	0.922	FALSE	FALSE	-0.237	0.119	-0.119
973	tr|G1TNS4|G1TNS4_RABIT	tr|G1TNS4|G1TNS4_RABIT	0.919389493	0.939	FALSE	FALSE	-0.0383	0.0191	-0.0191
974	tr|G1TNV7|G1TNV7_RABIT	tr|G1TNV7|G1TNV7_RABIT	0.798347772	0.935	FALSE	FALSE	0.125	-0.0626	0.0626
975	tr|G1TNZ3|G1TNZ3_RABIT	tr|G1TNZ3|G1TNZ3_RABIT	0.193004353	0.887	FALSE	FALSE	0.987	-0.494	0.494
976	tr|G1TP15|G1TP15_RABIT	tr|G1TP15|G1TP15_RABIT	0.225681476	0.894	FALSE	FALSE	0.656	-0.328	0.328
977	tr|G1TPG3|G1TPG3_RABIT	tr|G1TPG3|G1TPG3_RABIT	0.00404523	0.39	FALSE	FALSE	1.91	-0.953	0.953
978	tr|G1TPL7|G1TPL7_RABIT	tr|G1TPL7|G1TPL7_RABIT	0.660201838	0.93	FALSE	FALSE	-0.126	0.0629	-0.0629
979	tr|G1TPV3|G1TPV3_RABIT	tr|G1TPV3|G1TPV3_RABIT	0.22828776	0.894	FALSE	FALSE	-0.623	0.312	-0.312
980	tr|G1TPW2|G1TPW2_RABIT	tr|G1TPW2|G1TPW2_RABIT	0.245385791	0.897	FALSE	FALSE	-0.337	0.168	-0.168
981	tr|G1TQ58|G1TQ58_RABIT	tr|G1TQ58|G1TQ58_RABIT	0.500163763	0.922	FALSE	FALSE	-0.314	0.157	-0.157
982	tr|G1TQC4|G1TQC4_RABIT	tr|G1TQC4|G1TQC4_RABIT	0.584454833	0.926	FALSE	FALSE	-0.167	0.0834	-0.0834
983	tr|G1TR31|G1TR31_RABIT	tr|G1TR31|G1TR31_RABIT	0.629348821	0.929	FALSE	FALSE	-0.223	0.111	-0.111
984	tr|G1TR42|G1TR42_RABIT	tr|G1TR42|G1TR42_RABIT	0.674695576	0.931	FALSE	FALSE	0.127	-0.0637	0.0637
985	tr|G1TRC0|G1TRC0_RABIT	tr|G1TRC0|G1TRC0_RABIT	0.029360832	0.75	FALSE	FALSE	1.34	-0.668	0.668
986	tr|G1TRK3|G1TRK3_RABIT	tr|G1TRK3|G1TRK3_RABIT	0.016663444	0.675	FALSE	FALSE	-1.03	0.517	-0.517
987	tr|G1TRL8|G1TRL8_RABIT	tr|G1TRL8|G1TRL8_RABIT	0.469125138	0.92	FALSE	FALSE	0.274	-0.137	0.137
988	tr|G1TRM4|G1TRM4_RABIT	tr|G1TRM4|G1TRM4_RABIT	0.848685332	0.937	FALSE	FALSE	0.0641	-0.0321	0.0321
989	tr|G1TRS0|G1TRS0_RABIT	tr|G1TRS0|G1TRS0_RABIT	0.971091416	0.94	FALSE	FALSE	-0.0192	0.00962	-0.00962
990	tr|G1TRW8|G1TRW8_RABIT	tr|G1TRW8|G1TRW8_RABIT	0.371374362	0.912	FALSE	FALSE	1.04	-0.52	0.52
991	tr|G1TRY5|G1TRY5_RABIT	tr|G1TRY5|G1TRY5_RABIT	0.149152116	0.875	FALSE	FALSE	0.46	-0.23	0.23
992	tr|G1TS28|G1TS28_RABIT	tr|G1TS28|G1TS28_RABIT	0.735089565	0.933	FALSE	FALSE	0.162	-0.0809	0.0809
993	tr|G1TS42|G1TS42_RABIT	tr|G1TS42|G1TS42_RABIT	0.556263101	0.925	FALSE	FALSE	-0.335	0.167	-0.167
994	tr|G1TS93|G1TS93_RABIT	tr|G1TS93|G1TS93_RABIT	0.296868212	0.905	FALSE	FALSE	1.06	-0.529	0.529
995	tr|G1TSG1|G1TSG1_RABIT	tr|G1TSG1|G1TSG1_RABIT	0.514585351	0.923	FALSE	FALSE	0.309	-0.154	0.154
996	tr|G1TSM9|G1TSM9_RABIT	tr|G1TSM9|G1TSM9_RABIT	0.034402858	0.768	FALSE	FALSE	1.59	-0.795	0.795
997	tr|G1TT75|G1TT75_RABIT	tr|G1TT75|G1TT75_RABIT	0.1541551	0.877	FALSE	FALSE	-0.651	0.326	-0.326
998	tr|G1TTJ1|G1TTJ1_RABIT	tr|G1TTJ1|G1TTJ1_RABIT	0.676944843	0.931	FALSE	FALSE	0.123	-0.0615	0.0615
999	tr|G1TTK6|G1TTK6_RABIT	tr|G1TTK6|G1TTK6_RABIT	0.002289296	0.263	FALSE	FALSE	1.49	-0.744	0.744
1000	tr|G1TTN9|G1TTN9_RABIT	tr|G1TTN9|G1TTN9_RABIT	0.457134938	0.919	FALSE	FALSE	-0.257	0.128	-0.128
1001	tr|G1TTY7|G1TTY7_RABIT	tr|G1TTY7|G1TTY7_RABIT	0.102444555	0.855	FALSE	FALSE	2.71	-1.35	1.35
1002	tr|G1TU02|G1TU02_RABIT	tr|G1TU02|G1TU02_RABIT	0.232842417	0.895	FALSE	FALSE	0.752	-0.376	0.376
1003	tr|G1TU13|G1TU13_RABIT	tr|G1TU13|G1TU13_RABIT	0.061935331	0.821	FALSE	FALSE	0.714	-0.357	0.357
1004	tr|G1TU17|G1TU17_RABIT	tr|G1TU17|G1TU17_RABIT	0.68725566	0.931	FALSE	FALSE	0.119	-0.0594	0.0594
1005	tr|G1TUE0|G1TUE0_RABIT	tr|G1TUE0|G1TUE0_RABIT	0.368378742	0.912	FALSE	FALSE	0.285	-0.142	0.142
1006	tr|G1TUH9|G1TUH9_RABIT	tr|G1TUH9|G1TUH9_RABIT	0.024837775	0.73	FALSE	FALSE	-1.79	0.895	-0.895
1007	tr|G1TUT9|G1TUT9_RABIT	tr|G1TUT9|G1TUT9_RABIT	0.67778001	0.931	FALSE	FALSE	0.167	-0.0837	0.0837
1008	tr|G1TUU8|G1TUU8_RABIT	tr|G1TUU8|G1TUU8_RABIT	0.032256045	0.761	FALSE	FALSE	-0.845	0.423	-0.423
1009	tr|G1TUX2|G1TUX2_RABIT	tr|G1TUX2|G1TUX2_RABIT	0.340379824	0.909	FALSE	FALSE	-0.257	0.128	-0.128
1010	tr|G1TV43|G1TV43_RABIT	tr|G1TV43|G1TV43_RABIT	0.086997721	0.845	FALSE	FALSE	-3.79	1.9	-1.9
1011	tr|G1TV79|G1TV79_RABIT	tr|G1TV79|G1TV79_RABIT	0.00091717	0.135	FALSE	FALSE	-1.8	0.899	-0.899
1012	tr|G1TVG8|G1TVG8_RABIT	tr|G1TVG8|G1TVG8_RABIT	0.501582254	0.922	FALSE	FALSE	-0.258	0.129	-0.129
1013	tr|G1TVS4|G1TVS4_RABIT	tr|G1TVS4|G1TVS4_RABIT	0.401647212	0.915	FALSE	FALSE	-0.53	0.265	-0.265
1014	tr|G1TVS8|G1TVS8_RABIT	tr|G1TVS8|G1TVS8_RABIT	0.162491135	0.88	FALSE	FALSE	0.868	-0.434	0.434
1015	tr|G1TVT0|G1TVT0_RABIT	tr|G1TVT0|G1TVT0_RABIT	0.085499049	0.844	FALSE	FALSE	-0.839	0.42	-0.42
1016	tr|G1TVX2|G1TVX2_RABIT	tr|G1TVX2|G1TVX2_RABIT	0.002588022	0.285	FALSE	FALSE	2.4	-1.2	1.2
1017	tr|G1TWP4|G1TWP4_RABIT	tr|G1TWP4|G1TWP4_RABIT	0.001884653	0.236	FALSE	FALSE	1.23	-0.613	0.613
1018	tr|G1TWS0|G1TWS0_RABIT	tr|G1TWS0|G1TWS0_RABIT	0.021519513	0.712	FALSE	FALSE	2.51	-1.25	1.25
1019	tr|G1TX83|G1TX83_RABIT	tr|G1TX83|G1TX83_RABIT	0.000856308	0.127	FALSE	FALSE	-1.58	0.789	-0.789
1020	tr|G1TX94|G1TX94_RABIT	tr|G1TX94|G1TX94_RABIT	0.658967924	0.93	FALSE	FALSE	0.176	-0.0881	0.0881
1021	tr|G1TXB8|G1TXB8_RABIT	tr|G1TXB8|G1TXB8_RABIT	0.102347221	0.855	FALSE	FALSE	-0.582	0.291	-0.291
1022	tr|G1TXF6|G1TXF6_RABIT	tr|G1TXF6|G1TXF6_RABIT	0.355232946	0.911	FALSE	FALSE	-0.309	0.155	-0.155
1023	tr|G1TXF9|G1TXF9_RABIT	tr|G1TXF9|G1TXF9_RABIT	0.169576657	0.882	FALSE	FALSE	0.566	-0.283	0.283
1024	tr|G1TXN1|G1TXN1_RABIT	tr|G1TXN1|G1TXN1_RABIT	0.030728602	0.756	FALSE	FALSE	-0.974	0.487	-0.487
1025	tr|G1TXQ6|G1TXQ6_RABIT	tr|G1TXQ6|G1TXQ6_RABIT	0.489788761	0.921	FALSE	FALSE	0.272	-0.136	0.136
1026	tr|G1TXS5|G1TXS5_RABIT	tr|G1TXS5|G1TXS5_RABIT	0.422575287	0.917	FALSE	FALSE	0.336	-0.168	0.168
1027	tr|G1TXU8|G1TXU8_RABIT	tr|G1TXU8|G1TXU8_RABIT	0.05695982	0.814	FALSE	FALSE	0.988	-0.494	0.494
1028	tr|G1TXX4|G1TXX4_RABIT	tr|G1TXX4|G1TXX4_RABIT	0.061804005	0.821	FALSE	FALSE	0.772	-0.386	0.386
1029	tr|G1TY29|G1TY29_RABIT	tr|G1TY29|G1TY29_RABIT	0.326358736	0.908	FALSE	FALSE	1.37	-0.686	0.686
1030	tr|G1TY53|G1TY53_RABIT	tr|G1TY53|G1TY53_RABIT	0.016850301	0.677	FALSE	FALSE	0.995	-0.497	0.497
1031	tr|G1TYM3|G1TYM3_RABIT	tr|G1TYM3|G1TYM3_RABIT	0.38880143	0.914	FALSE	FALSE	-0.861	0.431	-0.431
1032	tr|G1TZB5|G1TZB5_RABIT	tr|G1TZB5|G1TZB5_RABIT	0.839150434	0.937	FALSE	FALSE	0.301	-0.15	0.15
1033	tr|G1TZE2|G1TZE2_RABIT	tr|G1TZE2|G1TZE2_RABIT	0.975908008	0.941	FALSE	FALSE	-0.00819	0.0041	-0.0041
1034	tr|G1U032|G1U032_RABIT	tr|G1U032|G1U032_RABIT	0.340149169	0.909	FALSE	FALSE	-0.335	0.167	-0.167
1035	tr|G1U033|G1U033_RABIT	tr|G1U033|G1U033_RABIT	0.669100079	0.93	FALSE	FALSE	0.234	-0.117	0.117
1036	tr|G1U045|G1U045_RABIT	tr|G1U045|G1U045_RABIT	0.075700039	0.836	FALSE	FALSE	2.28	-1.14	1.14
1037	tr|G1U0B4|G1U0B4_RABIT	tr|G1U0B4|G1U0B4_RABIT	0.000433789	0.0591	FALSE	FALSE	-2.32	1.16	-1.16
1038	tr|G1U0J7|G1U0J7_RABIT	tr|G1U0J7|G1U0J7_RABIT	0.007243118	0.522	FALSE	FALSE	-1.44	0.72	-0.72
1039	tr|G1U0Q2|G1U0Q2_RABIT	tr|G1U0Q2|G1U0Q2_RABIT	0.678496426	0.931	FALSE	FALSE	0.648	-0.324	0.324
1040	tr|G1U0Q7|G1U0Q7_RABIT	tr|G1U0Q7|G1U0Q7_RABIT	0.844886505	0.937	FALSE	FALSE	-0.0562	0.0281	-0.0281
1041	tr|G1U0Y6|G1U0Y6_RABIT	tr|G1U0Y6|G1U0Y6_RABIT	0.873009736	0.938	FALSE	FALSE	0.0627	-0.0313	0.0313
1042	tr|G1U0Z7|G1U0Z7_RABIT	tr|G1U0Z7|G1U0Z7_RABIT	0.003900722	0.381	FALSE	FALSE	1.11	-0.555	0.555
1043	tr|G1U115|G1U115_RABIT	tr|G1U115|G1U115_RABIT	0.049100085	0.802	FALSE	FALSE	0.974	-0.487	0.487
1044	tr|G1U118|G1U118_RABIT	tr|G1U118|G1U118_RABIT	0.268395325	0.901	FALSE	FALSE	-1.27	0.634	-0.634
1045	tr|G1U153|G1U153_RABIT	tr|G1U153|G1U153_RABIT	0.01322783	0.638	FALSE	FALSE	2.23	-1.12	1.12
1046	tr|G1U155|G1U155_RABIT	tr|G1U155|G1U155_RABIT	0.420538834	0.916	FALSE	FALSE	-0.588	0.294	-0.294
1047	tr|G1U2E6|G1U2E6_RABIT	tr|G1U2E6|G1U2E6_RABIT	0.030769067	0.756	FALSE	FALSE	2.89	-1.45	1.45
1048	tr|G1U2Q5|G1U2Q5_RABIT	tr|G1U2Q5|G1U2Q5_RABIT	0.244167515	0.897	FALSE	FALSE	-0.623	0.311	-0.311
1049	tr|G1U2Z9|G1U2Z9_RABIT	tr|G1U2Z9|G1U2Z9_RABIT	0.199358863	0.889	FALSE	FALSE	0.409	-0.204	0.204
1050	tr|G1U346|G1U346_RABIT	tr|G1U346|G1U346_RABIT	0.111878667	0.86	FALSE	FALSE	0.783	-0.392	0.392
1051	tr|G1U3G0|G1U3G0_RABIT	tr|G1U3G0|G1U3G0_RABIT	0.080653095	0.84	FALSE	FALSE	1.54	-0.772	0.772
1052	tr|G1U3I5|G1U3I5_RABIT	tr|G1U3I5|G1U3I5_RABIT	0.244345753	0.897	FALSE	FALSE	-0.336	0.168	-0.168
1053	tr|G1U410|G1U410_RABIT	tr|G1U410|G1U410_RABIT	0.462545931	0.919	FALSE	FALSE	0.377	-0.189	0.189
1054	tr|G1U415|G1U415_RABIT	tr|G1U415|G1U415_RABIT	0.025503958	0.734	FALSE	FALSE	-1.24	0.622	-0.622
1055	tr|G1U460|G1U460_RABIT	tr|G1U460|G1U460_RABIT	0.709569862	0.932	FALSE	FALSE	0.11	-0.0552	0.0552
1056	tr|G1U487|G1U487_RABIT	tr|G1U487|G1U487_RABIT	0.256938402	0.899	FALSE	FALSE	-1.02	0.509	-0.509
1057	tr|G1U4D2|G1U4D2_RABIT	tr|G1U4D2|G1U4D2_RABIT	0.181103188	0.885	FALSE	FALSE	0.817	-0.408	0.408
1058	tr|G1U4M1|G1U4M1_RABIT	tr|G1U4M1|G1U4M1_RABIT	0.117974868	0.863	FALSE	FALSE	-1.47	0.734	-0.734
1059	tr|G1U598|G1U598_RABIT	tr|G1U598|G1U598_RABIT	0.228594216	0.894	FALSE	FALSE	-0.509	0.255	-0.255
1060	tr|G1U5L6|G1U5L6_RABIT	tr|G1U5L6|G1U5L6_RABIT	0.996775503	0.941	FALSE	FALSE	0.0024	-0.0012	0.0012
1061	tr|G1U5N5|G1U5N5_RABIT	tr|G1U5N5|G1U5N5_RABIT	0.997581137	0.941	FALSE	FALSE	0.0019	-0.00095	0.00095
1062	tr|G1U5Q7|G1U5Q7_RABIT	tr|G1U5Q7|G1U5Q7_RABIT	0.051748137	0.806	FALSE	FALSE	0.628	-0.314	0.314
1063	tr|G1U5S4|G1U5S4_RABIT	tr|G1U5S4|G1U5S4_RABIT	0.74985174	0.933	FALSE	FALSE	-0.137	0.0686	-0.0686
1064	tr|G1U5U0|G1U5U0_RABIT	tr|G1U5U0|G1U5U0_RABIT	0.239667215	0.896	FALSE	FALSE	0.403	-0.202	0.202
1065	tr|G1U5X6|G1U5X6_RABIT	tr|G1U5X6|G1U5X6_RABIT	0.125215621	0.866	FALSE	FALSE	0.498	-0.249	0.249
1066	tr|G1U642|G1U642_RABIT	tr|G1U642|G1U642_RABIT	0.782069329	0.935	FALSE	FALSE	0.183	-0.0917	0.0917
1067	tr|G1U654|G1U654_RABIT	tr|G1U654|G1U654_RABIT	0.660611686	0.93	FALSE	FALSE	0.18	-0.0901	0.0901
1068	tr|G1U6B2|G1U6B2_RABIT	tr|G1U6B2|G1U6B2_RABIT	0.138026668	0.872	FALSE	FALSE	0.572	-0.286	0.286
1069	tr|G1U6D0|G1U6D0_RABIT	tr|G1U6D0|G1U6D0_RABIT	0.269217769	0.901	FALSE	FALSE	-0.507	0.253	-0.253
1070	tr|G1U6R8|G1U6R8_RABIT	tr|G1U6R8|G1U6R8_RABIT	0.058533043	0.817	FALSE	FALSE	-1.03	0.516	-0.516
1071	tr|G1U6S0|G1U6S0_RABIT	tr|G1U6S0|G1U6S0_RABIT	0.014934029	0.658	FALSE	FALSE	-0.97	0.485	-0.485
1072	tr|G1U743|G1U743_RABIT	tr|G1U743|G1U743_RABIT	0.045160086	0.794	FALSE	FALSE	0.983	-0.492	0.492
1073	tr|G1U754|G1U754_RABIT	tr|G1U754|G1U754_RABIT	0.000780257	0.117	FALSE	FALSE	-2.19	1.09	-1.09
1074	tr|G1U7C6|G1U7C6_RABIT	tr|G1U7C6|G1U7C6_RABIT	0.503481834	0.922	FALSE	FALSE	-0.769	0.385	-0.385
1075	tr|G1U7D9|G1U7D9_RABIT	tr|G1U7D9|G1U7D9_RABIT	0.087080203	0.845	FALSE	FALSE	1.14	-0.572	0.572
1076	tr|G1U7G6|G1U7G6_RABIT	tr|G1U7G6|G1U7G6_RABIT	0.364644162	0.912	FALSE	FALSE	0.466	-0.233	0.233
1077	tr|G1U7I9|G1U7I9_RABIT	tr|G1U7I9|G1U7I9_RABIT	0.010207828	0.591	FALSE	FALSE	-0.862	0.431	-0.431
1078	tr|G1U7L4|G1U7L4_RABIT	tr|G1U7L4|G1U7L4_RABIT	0.257533637	0.899	FALSE	FALSE	-0.354	0.177	-0.177
1079	tr|G1U7M9|G1U7M9_RABIT	tr|G1U7M9|G1U7M9_RABIT	0.084948396	0.843	FALSE	FALSE	0.768	-0.384	0.384
1080	tr|G1U891|G1U891_RABIT	tr|G1U891|G1U891_RABIT	0.047243663	0.799	FALSE	FALSE	2.6	-1.3	1.3
1081	tr|G1U8P2|G1U8P2_RABIT	tr|G1U8P2|G1U8P2_RABIT	0.011432862	0.612	FALSE	FALSE	-1.9	0.95	-0.95
1082	tr|G1U974|G1U974_RABIT	tr|G1U974|G1U974_RABIT	0.324362624	0.908	FALSE	FALSE	0.323	-0.162	0.162
1083	tr|G1U9P0|G1U9P0_RABIT	tr|G1U9P0|G1U9P0_RABIT	0.176109969	0.883	FALSE	FALSE	0.589	-0.295	0.295
1084	tr|G1U9Q9|G1U9Q9_RABIT	tr|G1U9Q9|G1U9Q9_RABIT	0.056889167	0.814	FALSE	FALSE	-1.25	0.626	-0.626
1085	tr|G1U9R0|G1U9R0_RABIT	tr|G1U9R0|G1U9R0_RABIT	0.030164469	0.753	FALSE	FALSE	-1.23	0.617	-0.617
1086	tr|G1U9R4|G1U9R4_RABIT	tr|G1U9R4|G1U9R4_RABIT	0.053522073	0.809	FALSE	FALSE	1.47	-0.736	0.736
1087	tr|G1U9R8|G1U9R8_RABIT	tr|G1U9R8|G1U9R8_RABIT	0.034464539	0.768	FALSE	FALSE	-1.38	0.692	-0.692
1088	tr|G1U9S2|G1U9S2_RABIT	tr|G1U9S2|G1U9S2_RABIT	0.026336736	0.738	FALSE	FALSE	-1.66	0.83	-0.83
1089	tr|G1U9S7|G1U9S7_RABIT	tr|G1U9S7|G1U9S7_RABIT	0.159316013	0.879	FALSE	FALSE	0.471	-0.235	0.235
1090	tr|G1U9T1|G1U9T1_RABIT	tr|G1U9T1|G1U9T1_RABIT	0.78584452	0.935	FALSE	FALSE	0.0924	-0.0462	0.0462
1091	tr|G1U9U0|G1U9U0_RABIT	tr|G1U9U0|G1U9U0_RABIT	0.456793964	0.919	FALSE	FALSE	0.195	-0.0975	0.0975
1092	tr|G1U9U1|G1U9U1_RABIT	tr|G1U9U1|G1U9U1_RABIT	0.068062843	0.828	FALSE	FALSE	-0.758	0.379	-0.379
1093	tr|U3KLT5|U3KLT5_RABIT	tr|U3KLT5|U3KLT5_RABIT	0.796888279	0.935	FALSE	FALSE	0.0731	-0.0366	0.0366
1094	tr|U3KLV2|U3KLV2_RABIT	tr|U3KLV2|U3KLV2_RABIT	0.018870689	0.693	FALSE	FALSE	-1.4	0.698	-0.698
1095	tr|U3KLZ3|U3KLZ3_RABIT	tr|U3KLZ3|U3KLZ3_RABIT	0.052893322	0.808	FALSE	FALSE	-2.79	1.39	-1.39
1096	tr|U3KM06|U3KM06_RABIT	tr|U3KM06|U3KM06_RABIT	0.246555074	0.898	FALSE	FALSE	0.426	-0.213	0.213
1097	tr|U3KM43|U3KM43_RABIT	tr|U3KM43|U3KM43_RABIT	0.661768497	0.93	FALSE	FALSE	0.145	-0.0727	0.0727
1098	tr|U3KM71|U3KM71_RABIT	tr|U3KM71|U3KM71_RABIT	0.097700083	0.852	FALSE	FALSE	-1.93	0.965	-0.965
1099	tr|U3KM78|U3KM78_RABIT	tr|U3KM78|U3KM78_RABIT	0.089389413	0.847	FALSE	FALSE	1.05	-0.524	0.524
1100	tr|U3KMH9|U3KMH9_RABIT	tr|U3KMH9|U3KMH9_RABIT	0.369846472	0.912	FALSE	FALSE	-0.365	0.183	-0.183
1101	tr|U3KML1|U3KML1_RABIT	tr|U3KML1|U3KML1_RABIT	0.000943427	0.138	FALSE	FALSE	-4.65	2.32	-2.32
1102	tr|U3KMR2|U3KMR2_RABIT	tr|U3KMR2|U3KMR2_RABIT	0.005577817	0.464	FALSE	FALSE	-3.39	1.69	-1.69
1103	tr|U3KN77|U3KN77_RABIT	tr|U3KN77|U3KN77_RABIT	0.962502361	0.94	FALSE	FALSE	-0.0166	0.00831	-0.00831
1104	tr|U3KNH6|U3KNH6_RABIT	tr|U3KNH6|U3KNH6_RABIT	0.003143607	0.33	FALSE	FALSE	1.31	-0.653	0.653
1105	tr|U3KNV6|U3KNV6_RABIT	tr|U3KNV6|U3KNV6_RABIT	0.088113517	0.846	FALSE	FALSE	-0.775	0.388	-0.388
1106	tr|U3KP10|U3KP10_RABIT	tr|U3KP10|U3KP10_RABIT	0.679306357	0.931	FALSE	FALSE	-0.116	0.0581	-0.0581
1107	tr|U3KP75|U3KP75_RABIT	tr|U3KP75|U3KP75_RABIT	0.241941701	0.897	FALSE	FALSE	0.347	-0.173	0.173
1108	tr|U3KPM4|U3KPM4_RABIT	tr|U3KPM4|U3KPM4_RABIT	0.997705299	0.941	FALSE	FALSE	-0.00115	0.000574	-0.000574
